# Supplementary material for: Distinct functional and molecular profiles between physiological and pathological atrial enlargement offer potential new therapeutic opportunities for atrial fibrillation
Source: Clin Sci (Lond). 2024 Jul 30;138(15):941–62. doi: 10.1042/CS20240178 (PMC11292366; doi:10.1042/CS20240178)
Supplement: Supplementary Figures S1-S5 and Tables S1-S15 [file CS-2024-0178_supp.zip]

Archive with 3 entries (3 files):
- CS-2024-0178_suppsm.pdf
- CS-2024-0178_suppst3.xlsx
- CS-2024-0178_suppwb.pdf
