# Supplementary material for: Distinct functional and molecular profiles between physiological and pathological atrial enlargement offer potential new therapeutic opportunities for atrial fibrillation
Source: Clin Sci (Lond). 2024 Jul 30;138(15):941–62. doi: 10.1042/CS20240178 (PMC11292366; doi:10.1042/CS20240178)
Supplement: Supplementary Figures S1-S5 and Tables S1-S15 [file CS-2024-0178_supp.zip › CS-2024-0178_suppst3.xlsx]

## Sheet: Info
Supplementary Table 3
Tab Number	Table number	Description			Definitions for all sheets in this spreadsheet
1	3.1	Global mouse atrial proteome for NTG2, IGF1R, NTG4 and HF+AF			NTG2 = Ntg group for IGF!R
2	3.2	Log2 transformation of mouse atrial proteome in groups containing 70% valid values in at least one group			NTG4 = Ntg group for DCM-dnPI3K (equivalent to HF+AF in this excel spreadsheet-Supp Table 3)
3	3.3	Differential analysis of IGF1R - NTG2 control pairwise Student t-test analysis (p-value <0.05 (-log10))			HF + AF = DCM-dnPI3K in the main manuscript
3i	3.3i	Unique proteins detected in IGF1R and NTG2 groups and the corresponding function
4	3.4	Differential analysis of HF+AF - NTG4 control pairwise Student t-test analysis (p-value <0.05 (-log10))			Label in Supp Table 3			Label in main figs
4i	3.4i	Unique proteins detected in HF+AF and NTG4 groups and the corresponding function			NTG2_39482			Ntg 1
5	3.5	ANOVA analysis of NTG2, IGF1R, NTG4 and HF+AF groups			NTG2_39479			Ntg 2
6	3.6	Clustered ANOVA analysis of 2543 significant proteins in NTG2, IGF1R, NTG4 and HF+AF groups. Z-score normalised (p-value <0.05)			NTG2_39436			Ntg 3
7	3.7	Student pairwise T-test analysis of IGF1R vs NTG2. p-value <0.05			IGF1R_39440			IGF1R 1
8	3.8	Clustered analysis of 223 significant proteins in IGF1R - NTG2. Based on pairwise Student t-test analysis (p-value <0.05). Z-score normalised.			IGF1R_39473			IGF1R 2
9	3.9	Cluster 220 gene ontology enrichment of significant proteins using gProfiler. Term size 5-5000.			IGF1R_39481			IGF1R 3
10	3.1	Cluster 221 gene ontology enrichment of significant proteins using gProfiler. Term size 5-5000.
11	3.11	Student pairwise T-test analysis of HF+AF v NTG4 . p-value <0.05			NTG4_39397			Ntg A
12	3.12	Clustered analysis of 1750 significant proteins in HF+AF - NTG4. Based on pairwise Student t-test analysis (p-value <0.05). Z-score normalised.			NTG4_39400			Ntg B
13	3.13	Cluster 1747 gene ontology enrichment of significant proteins using gProfiler. Term size 5-5000.			NTG4_39432			Ntg C
14	3.14	Cluster 1748 gene ontology enrichment of significant proteins using gProfiler. Term size 5-5000.			HF+AF_39401			DCM-dnP A
15	3.15	15: Differential analysis of HF+AF vs IGF1R pairwise Student t-test analysis (p-value <0.05 (-log10))			HF+AF_39429			DCM-dnP B
		15i. Unique proteins detected in HF+AF and IGF1R groups and the corresponding function			HF+AF_39434			DCM-dnP C
		15ii. Gene Ontology enrichment of significant proteins up in HF+AF vs IGF1R using gProfiler. Term size 5-5000.
		15iii. Gene Ontology enrichment of significant proteins down in HF+AF vs IGF1R using gProfiler. Term size 5-5000.

## Sheet: 1. RAW output
Table 3.1. Global mouse atrial proteome for NTG2, IGF1R, NTG4 and HF+AF
Protein.Group	First.Protein.Accession (Group)	Gene.Names	First.Gene.Name	First.Protein.Description	NTG2_39482	NTG2_39479	NTG2_39436	Valid values NTG2	NTG2 Sum Intensity	NTG2 Log10	Mean NTG2	CV NTG2	CV% NTG2	IGF1R_39440	IGF1R_39473	IGF1R_39481	Valid values IGF1R	IGF1R_ Sum Intensity	IGF1R_ Log10	Mean IGF1R_	CV IGF1R_	CV% IGF1R_	NTG4_39397	NTG4_39400	NTG4_39432	Valid values NTG4_	NTG4 Sum Intensity	NTG4 Log10	Mean NTG4	CV NTG4	CV% NTG4	HF+AF_39401	HF+AF_39429	HF+AF_39434	Valid values HF+AF	HF+AF Sum Intensity	HF+AF Log10	Mean HF+AF	CV HF+AF	CV% HF+AF
A0A067XG51	A0A067XG51	Fgf13	Fgf13	Fibroblast growth factor 13 (Fragment)	115875	-	453055	2	568930	5.75506	-	0.838143	83.8143	-	-	-	0	0	-	-	-	-	-	-	-	0	0	-	-	-	-	-	-	-	0	0	-	-	-	-		Definitions
A0A075B5J9;A0A075B5K3;A0A0G2JDN5;A0A0G2JFA8	A0A075B5J9	Igkv17-121;Igkv17-127	Igkv17-121	Immunoglobulin kappa variable 17-127	1610000	-	-	1	1610000	6.20683	1610000	-	-	-	-	-	0	0	-	-	-	-	-	-	-	0	0	-	-	-	-	2940000	2250000	-	2	5190000	6.71517	2595000	0.188017	18.8017		NTG2 = Ntg group for IGF!R
A0A075B5K1;A0A0G2JEK4	A0A075B5K1	Igkv11-125	Igkv11-125	Immunoglobulin kappa variable 11-125	245331	-	-	1	245331	5.38975	245331	-	-	-	-	-	0	0	-	-	-	-	-	-	-	0	0	-	-	-	-	-	-	-	0	0	-	-	-	-		NTG4 = Ntg group for DCM-dnPI3K (equivalent to HF+AF in this excel spreadsheet-Supp Table 3)
A0A075B5K2	A0A075B5K2	Igkv9-124	Igkv9-124	Immunoglobulin kappa chain variable 9-124	517995	381132	-	2	899127	5.95382	449564	0.215268	21.5268	543565	398617	-	2	942182	5.97413	471091	0.217567	21.7567	-	-	-	0	0	-	-	-	-	1670000	607240	-	2	2277240	6.35741	1138620	0.659996	65.9996		HF + AF = DCM-dnPI3K in the main manuscript
A0A075B5K6	A0A075B5K6	Igkv2-109	Igkv2-109	Immunoglobulin kappa variable 2-109 (Fragment)	242653	-	-	1	242653	5.38499	242653	-	-	-	-	-	0	0	-	-	-	-	301494	-	182479	2	483973	5.68482	241986	0.347773	34.7773	63852.9	85126.6	314507	3	463486	5.66604	154496	0.899584	89.9584
A0A075B5L0	A0A075B5L0	Igkv10-95	Igkv10-95	Immunoglobulin kappa variable 10-95	375501	431801	-	2	807302	5.90704	403651	0.0986251	9.86251	471013	276219	-	2	747232	5.87346	373616	0.368668	36.8668	-	-	-	0	0	-	-	-	-	1010000	625279	-	2	1635279	6.21359	817640	0.332712	33.2712		Label in Supp Table 3			Label in main figs
A0A075B5L5;A0A0G2JGE7	A0A075B5L5	Igkv4-86	Igkv4-86	Immunoglobulin kappa variable 4-86	256717	552968	594488	3	1404173	6.14742	468058	0.393541	39.3541	510995	286611	-	2	797606	5.90179	398803	0.397849	39.7849	-	-	-	0	0	-	-	-	-	267897	-	664772	2	932669	5.96973	466334	0.601785	60.1785		NTG2_39482			Ntg 1
A0A075B5M1	A0A075B5M1	Igkv4-63	Igkv4-63	Immunoglobulin kappa variable 4-63	-	61452.1	-	1	61452.1	4.78854	61452.1	-	-	-	248764	-	1	248764	5.39579	248764	-	-	-	-	-	0	0	-	-	-	-	164236	114751	-	2	278987	5.44558	139494	0.250845	25.0845		NTG2_39479			Ntg 2
A0A075B5M2	A0A075B5M2	Igkv4-61	Igkv4-61	Immunoglobulin kappa chain variable 4-61	912538	985569	-	2	1898107	6.27832	949054	0.0544129	5.44129	1880000	1160000	-	2	3040000	6.48287	1520000	0.334945	33.4945	3170000	7150000	2940000	3	13260000	7.12254	4420000	0.53553	53.553	1430000	963883	1500000	3	3893883	6.59038	1297960	0.224529	22.4529		NTG2_39436			Ntg 3
A0A075B5M7;A0A0B4J1J2	A0A075B5M7	Igkv5-39;Igkv5-43	Igkv5-39	Immunoglobulin kappa variable 5-39	378992	931662	269711	3	1580365	6.19876	526788	0.673634	67.3634	-	-	295503	1	295503	5.47056	295503	-	-	4520000	5300000	5170000	3	14990000	7.1758	4996670	0.0836341	8.36341	2890000	1370000	1830000	3	6090000	6.78462	2030000	0.383984	38.3984		IGF1R_39440			IGF1R 1
A0A075B5N3	A0A075B5N3	Igkv8-28	Igkv8-28	Immunoglobulin kappa variable 8-28	679287	1420000	873593	3	2972880	6.47318	990960	0.387555	38.7555	1170000	-	-	1	1170000	6.06819	1170000	-	-	1980000	380979	1250000	3	3610979	6.55762	1203660	0.665069	66.5069	-	-	471330	1	471330	5.67333	471330	-	-		IGF1R_39473			IGF1R 2
A0A075B5N4	A0A075B5N4	Igkv8-27	Igkv8-27	Immunoglobulin kappa chain variable 8-27	177634	-	-	1	177634	5.24953	177634	-	-	-	-	-	0	0	-	-	-	-	99255.5	279386	210639	3	589280	5.77032	196427	0.46278	46.278	2400000	-	131128	2	2531128	6.40331	1265560	1.26768	126.768		IGF1R_39481			IGF1R 3
A0A075B5N7	A0A075B5N7	Igkv6-13	Igkv6-13	Immunoglobulin kappa variable 6-13	-	-	-	0	0	-	-	-	-	-	-	-	0	0	-	-	-	-	1220000	852049	1160000	3	3232049	6.50948	1077350	0.183236	18.3236	920635	721217	853655	3	2495507	6.39716	831836	0.122	12.2
A0A075B5N9	A0A075B5N9	Igkv3-7	Igkv3-7	Immunoglobulin kappa variable 3-7	1480000	393793	-	2	1873793	6.27272	936896	0.819796	81.9796	1380000	1340000	-	2	2720000	6.43457	1360000	0.0207973	2.07973	1610000	-	373311	2	1983311	6.29739	991656	0.88183	88.183	2110000	263742	-	2	2373742	6.37543	1186870	1.09995	109.995		NTG4_39397			Ntg A
A0A075B5P0	A0A075B5P0	Igkv3-2	Igkv3-2	Immunoglobulin kappa variable 3-2 (Fragment)	714892	335822	62735.5	3	1.11345e+06	6.04667	371150	0.882421	88.2421	-	-	-	0	0	-	-	-	-	-	-	-	0	0	-	-	-	-	177584	218724	1010000	3	1406308	6.14808	468769	1.00086	100.086		NTG4_39400			Ntg B
A0A075B5P3;A0A0A6YVP0;A0A0A6YY53;F6TQW2	A0A075B5P3	Ighg2b;Ighg2c	Ighg2b	Immunoglobulin heavy constant gamma 2B (Fragment)	5690000	3220000	-	2	8910000	6.94988	4455000	0.392043	39.2043	6180000	2090000	-	2	8270000	6.91751	4135000	0.699412	69.9412	-	-	-	0	0	-	-	-	-	4110000	3790000	-	2	7900000	6.89763	3950000	0.0572846	5.72846		NTG4_39432			Ntg C
A0A075B5P4;A0A0A6YWR2	A0A075B5P4	Ighg1	Ighg1	Ig gamma-1 chain C region secreted form (Fragment)	-	-	-	0	0	-	-	-	-	-	-	-	0	0	-	-	-	-	-	-	-	0	0	-	-	-	-	1260000	1330000	-	2	2590000	6.4133	1295000	0.038222	3.8222		HF+AF_39401			DCM-dnP A
A0A075B5P8	A0A075B5P8	Ighv2-2	Ighv2-2	Immunoglobulin heavy variable 2-2 (Fragment)	107230	-	72338.4	2	179568	5.25423	89784.2	0.274793	27.4793	167875	-	-	1	167875	5.22499	167875	-	-	-	-	-	0	0	-	-	-	-	-	-	-	0	0	-	-	-	-		HF+AF_39429			DCM-dnP B
A0A075B5Q3;A0A0A6YY69	A0A075B5Q3	Ighv2-5	Ighv2-5	Immunoglobulin heavy variable 2-5	-	-	-	0	0	-	-	-	-	-	-	-	0	0	-	-	-	-	-	167389	70290	2	237679	5.37599	118840	0.577749	57.7749	-	-	-	0	0	-	-	-	-		HF+AF_39434			DCM-dnP C
A0A075B5R1	A0A075B5R1	Ighv5-17	Ighv5-17	Immunoglobulin heavy variable 5-17 (Fragment)	274582	-	-	1	274582	5.43867	274582	-	-	-	-	-	0	0	-	-	-	-	173845	-	728290	2	902135	5.95527	451068	0.869164	86.9164	-	171716	-	1	171716	5.23481	171716	-	-
A0A075B5R2	A0A075B5R2	Ighv7-3	Ighv7-3	Immunoglobulin heavy variable 7-3 (Fragment)	-	-	-	0	0	-	-	-	-	-	-	-	0	0	-	-	-	-	-	-	-	0	0	-	-	-	-	-	-	-	0	0	-	-	-	-
A0A075B5R3;A0A0A6YX91	A0A075B5R3	Ighv7-2	Ighv7-2	Immunoglobulin heavy variable 7-2	271897	-	-	1	271897	5.4344	271897	-	-	-	-	-	0	0	-	-	-	-	-	-	-	0	0	-	-	-	-	-	-	-	0	0	-	-	-	-
A0A075B5R4;A0A075B5R9	A0A075B5R4	Ighv14-1;Ighv14-3	Ighv14-1	Immunoglobulin heavy variable 14-1 (Fragment)	-	-	-	0	0	-	-	-	-	-	-	-	0	0	-	-	-	-	1200000	629087	-	2	1829087	6.26223	914544	0.441419	44.1419	440086	226267	-	2	666353	5.8237	333176	0.453792	45.3792
A0A075B5R5	A0A075B5R5	Ighv4-1	Ighv4-1	Immunoglobulin heavy variable 4-1 (Fragment)	1150000	1250000	709721	3	3109721	6.49272	1036570	0.277303	27.7303	1220000	1200000	328964	3	2748964	6.43917	916321	0.555225	55.5225	1500000	1070000	1240000	3	3810000	6.58092	1270000	0.170523	17.0523	1810000	1270000	1530000	3	4610000	6.6637	1536670	0.175745	17.5745
A0A075B5S2	A0A075B5S2	Ighv7-1	Ighv7-1	Immunoglobulin heavy variable 7-1 (Fragment)	-	-	45661.8	1	45661.8	4.65955	45661.8	-	-	-	-	-	0	0	-	-	-	-	-	674469	-	1	674469	5.82896	674469	-	-	697480	272463	514990	3	1484933	6.17171	494978	0.430755	43.0755
A0A075B5T2;A0A075B5T3	A0A075B5T2	Ighv6-3;Ighv6-6	Ighv6-3	Immunoglobulin heavy variable 6-3 (Fragment)	1900000	1250000	1020000	3	4170000	6.62014	1390000	0.328345	32.8345	2510000	1430000	-	2	3940000	6.5955	1970000	0.387652	38.7652	7890000	9510000	6810000	3	24210000	7.38399	8070000	0.168398	16.8398	4190000	3320000	3110000	3	10620000	7.02612	3540000	0.161759	16.1759
A0A075B5T3	A0A075B5T3	Ighv6-6	Ighv6-6	Immunoglobulin heavy variable 6-6 (Fragment)	457665	-	-	1	457665	5.66055	457665	-	-	694367	-	-	1	694367	5.84159	694367	-	-	-	310772	-	1	310772	5.49244	310772	-	-	1310000	831797	-	2	2141797	6.33078	1070900	0.315754	31.5754
A0A075B5V1	A0A075B5V1	Ighv1-31	Ighv1-31	Immunoglobulin heavy variable 1-31	1120000	1590000	1120000	3	3830000	6.5832	1276670	0.212549	21.2549	2530000	1390000	712668	3	4632668	6.66583	1544220	0.594752	59.4752	-	-	2780000	1	2780000	6.44404	2780000	-	-	3250000	2410000	3660000	3	9320000	6.96942	3106670	0.20511	20.511
A0A075B5X4	A0A075B5X4	Ighv8-11	Ighv8-11	Immunoglobulin heavy variable V8-11 (Fragment)	-	106756	70589.4	2	177345	5.24882	88672.7	0.288405	28.8405	-	224376	-	1	224376	5.35098	224376	-	-	-	-	-	0	0	-	-	-	-	85405.4	120591	-	2	205996	5.31386	102998	0.241557	24.1557
A0A075B5Y0;A0A075B678	A0A075B5Y0	Ighv8-13	Ighv8-13	Immunoglobulin heavy variable 8-13	251983	-	-	1	251983	5.40137	251983	-	-	-	-	-	0	0	-	-	-	-	-	-	-	0	0	-	-	-	-	-	98939	-	1	98939	4.99537	98939	-	-
A0A075B5Y4;A0A0A6YXN4	A0A075B5Y4	Ighv1-18;Ighv1-81	Ighv1-18	Immunoglobulin heavy variable 1-81 (Fragment)	905632	637090	-	2	1542722	6.18829	771361	0.246173	24.6173	1710000	1220000	-	2	2930000	6.46687	1465000	0.236507	23.6507	8790000	6390000	5360000	3	20540000	7.3126	6846670	0.257061	25.7061	-	1720000	3490000	2	5210000	6.71684	2605000	0.480453	48.0453
A0A075B646;Q5R1D2	A0A075B646	Trav15-1-dv6-1	Trav15-1-dv6-1	T cell receptor alpha variable 15-1-DV6-1	169937	332453	321380	3	823770	5.91581	274590	0.330679	33.0679	-	-	-	0	0	-	-	-	-	-	-	-	0	0	-	-	-	-	-	-	-	0	0	-	-	-	-
A0A075B663;A0A075B664	A0A075B663	Iglv1;Iglv2	Iglv1	Immunoglobulin lambda variable 1 (Fragment)	1440000	967558	523396	3	2930954	6.46701	976985	0.469173	46.9173	605078	1510000	859782	3	2974860	6.47347	991620	0.470588	47.0588	2690000	2050000	1080000	3	5820000	6.76492	1940000	0.417844	41.7844	1240000	1070000	1580000	3	3890000	6.58995	1296670	0.200267	20.0267
A0A075B677	A0A075B677	Igkv4-53	Igkv4-53	Immunoglobulin kappa variable 4-53	68008.6	143612	-	2	211621	5.32556	105810	0.505241	50.5241	-	-	-	0	0	-	-	-	-	-	-	-	0	0	-	-	-	-	430015	-	-	1	430015	5.63348	430015	-	-
A0A075B6A3;A0A0A6YXW6	A0A075B6A3	Igha	Igha	Immunoglobulin heavy constant alpha (Fragment)	336721	-	-	1	336721	5.52727	336721	-	-	-	-	-	0	0	-	-	-	-	-	-	-	0	0	-	-	-	-	1080000	903442	-	2	1983442	6.29742	991721	0.125888	12.5888
A0A075B6A7	A0A075B6A7	Ighv2-6	Ighv2-6	Immunoglobulin heavy variable 2-6 (Fragment)	-	36722.7	-	1	36722.7	4.56493	36722.7	-	-	163412	-	-	1	163412	5.21328	163412	-	-	-	-	-	0	0	-	-	-	-	-	-	-	0	0	-	-	-	-
A0A087WNU6	A0A087WNU6	Lrrfip1	Lrrfip1	Leucine-rich repeat flightless-interacting protein 1 (Fragment)	509315	746166	932718	3	2188199	6.34009	729400	0.290923	29.0923	726032	843811	-	2	1569843	6.19586	784922	0.106103	10.6103	-	383528	-	1	383528	5.5838	383528	-	-	1360000	1190000	1720000	3	4270000	6.63043	1423330	0.190129	19.0129
A0A087WNW3;A0A087WP14;A0A087WP48;A0A087WP85;A0A087WPW5;A0A087WPX0;A0A087WQ25;A0A087WQD0;A0A087WQF8;A0A087WQG4;A0A087WQI3;A0A087WQQ5;A0A087WRS1;A0A087WS04;A0A087WS23;A0A087WS29;F8VQC7	A0A087WNW3	Ktn1	Ktn1	Kinectin	1430000	1310000	1450000	3	4190000	6.62221	1396670	0.0542139	5.42139	1390000	1760000	1750000	3	4900000	6.6902	1633330	0.129056	12.9056	1500000	1850000	1860000	3	5210000	6.71684	1736670	0.118054	11.8054	597657	554456	754449	3	1906562	6.28025	635521	0.16559	16.559
A0A087WNW8;A0A087WP42;A0A087WQ31;A0A087WQ95;A0A087WQF1;A0A087WRE8;A0A087WRK0;A0A087WS18;A0A0A6YXZ1;A0A0N4SUT7;E9Q6L0;E9QKH0;E9QNY9;J3QP81	A0A087WNW8	Clasp1	Clasp1	CLIP-associating protein 1	-	15938.5	-	1	15938.5	4.20245	15938.5	-	-	-	-	-	0	0	-	-	-	-	-	-	-	0	0	-	-	-	-	-	-	17818.7	1	17818.7	4.25088	17818.7	-	-
A0A087WPC9	A0A087WPC9	Dnah7b	Dnah7b	Dynein, axonemal, heavy chain 7B (Fragment)	-	4080000	2260000	2	6340000	6.80209	3170000	0.405973	40.5973	8740000	10500000	3220000	3	22460000	7.35141	7486670	0.507353	50.7353	10100000	10700000	13800000	3	34600000	7.53908	11533300	0.172178	17.2178	6220000	5200000	15700000	3	27120000	7.43329	9040000	0.640513	64.0513
A0A087WPR7	A0A087WPR7	Dst	Dst	Dystonin (Fragment)	742866	845324	1060000	3	2648190	6.42295	882730	0.183343	18.3343	1090000	1180000	1080000	3	3350000	6.52504	1116670	0.0493215	4.93215	-	-	-	0	0	-	-	-	-	547061	564599	505490	3	1617150	6.20875	539050	0.0563174	5.63174
A0A087WPV0;E9Q1L8;F2Z422;F8VPP0	A0A087WPV0	Zfp493;Zfp708	Zfp493	Zinc finger protein 708	413495	-	-	1	413495	5.61647	413495	-	-	305745	613110	-	2	918855	5.96325	459428	0.473067	47.3067	-	-	-	0	0	-	-	-	-	-	-	1070000	1	1070000	6.02938	1070000	-	-
A0A087WQ28	A0A087WQ28	2410004B18Rik	2410004B18Rik	RIKEN cDNA 2410004B18 gene (Fragment)	162749	156642	123916	3	443307	5.6467	147769	0.141314	14.1314	186762	96425.8	-	2	283188	5.45207	141594	0.451131	45.1131	-	186660	-	1	186660	5.27105	186660	-	-	39602.2	60092.7	-	2	99694.9	4.99867	49847.4	0.290666	29.0666
A0A087WQH8	A0A087WQH8	Slc35a4	Slc35a4	Probable UDP-sugar transporter protein SLC35A4	1740000	859579	1210000	3	3809579	6.58088	1269860	0.349056	34.9056	711256	1060000	-	2	1771256	6.24828	885628	0.278446	27.8446	-	-	-	0	0	-	-	-	-	836931	586044	191734	3	1614709	6.20809	538236	0.604278	60.4278
A0A087WQJ5;A0A087WRC2	A0A087WQJ5	1810009A15Rik;Gm49416	1810009A15Rik	RIKEN cDNA 1810009A15 gene	-	-	-	0	0	-	-	-	-	-	204390	-	1	204390	5.31046	204390	-	-	-	-	-	0	0	-	-	-	-	-	-	-	0	0	-	-	-	-
A0A087WR45;Q3UKG2	A0A087WR45	Prob1	Prob1	Proline-rich basic protein 1	6510000	8990000	9090000	3	24590000	7.39076	8196670	0.17831	17.831	10500000	7620000	8690000	3	26810000	7.4283	8936670	0.162897	16.2897	8280000	13300000	11400000	3	32980000	7.51825	10993300	0.230557	23.0557	2890000	3210000	3910000	3	10010000	7.00043	3336670	0.156343	15.6343
A0A087WR50;A0A087WS56;A0A087WSN6;B7ZNJ1;B9EHT6;Q3UHL6	A0A087WR50	Fn1	Fn1	Fibronectin	2500000	-	-	1	2500000	6.39794	2500000	-	-	-	-	1070000	1	1070000	6.02938	1070000	-	-	1110000	626585	669261	3	2405846	6.38127	801949	0.333727	33.3727	8130000	-	9580000	2	17710000	7.24822	8855000	0.115788	11.5788
A0A087WRI8;A0A0R4J2B5;G5E8E3	A0A087WRI8	2310022A10Rik	2310022A10Rik	RIKEN cDNA 2310022A10 gene	705336	391468	746096	3	1842900	6.2655	614300	0.31589	31.589	401071	419108	-	2	820179	5.91391	410090	0.0311007	3.11007	574962	882197	-	2	1457159	6.16351	728580	0.29818	29.818	-	189863	126962	2	316825	5.50082	158412	0.280772	28.0772
A0A087WRU0;A0A1D5RM59	A0A087WRU0	Tns1	Tns1	Tensin 1 (Fragment)	11400000	12900000	13200000	3	37500000	7.57403	12500000	0.0771492	7.71492	13800000	11600000	15200000	3	40600000	7.60853	13533300	0.134095	13.4095	12900000	11700000	11500000	3	36100000	7.55751	12033300	0.0629242	6.29242	20300000	16100000	16500000	3	52900000	7.72346	17633300	0.131458	13.1458
A0A087WRZ9	A0A087WRZ9	Myrf	Myrf	Myelin regulatory factor (Fragment)	-	-	-	0	0	-	-	-	-	-	-	-	0	0	-	-	-	-	525329	-	-	1	525329	5.72043	525329	-	-	-	-	-	0	0	-	-	-	-
A0A087WS16;E9PWQ3;J3QQ16	A0A087WS16	Col6a3	Col6a3	Collagen, type VI, alpha 3	27400000	23900000	23400000	3	74700000	7.87332	24900000	0.0875281	8.75281	15300000	29900000	19600000	3	64800000	7.81158	21600000	0.347346	34.7346	21500000	20900000	31400000	3	73800000	7.86806	24600000	0.2397	23.97	17900000	14400000	15900000	3	48200000	7.68305	16066700	0.109291	10.9291
A0A087WSE3;E9QQ25	A0A087WSE3	Speg	Speg	Striated muscle-specific serine/threonine-protein kinase (Fragment)	-	-	-	0	0	-	-	-	-	-	-	-	0	0	-	-	-	-	-	-	-	0	0	-	-	-	-	268179	245698	48691.9	3	562569	5.75018	187523	0.643951	64.3951
A0A087WSP0;S4R1P5	A0A087WSP0	Dst	Dst	Dystonin	282511	324068	864448	3	1471027	6.16762	490342	0.66209	66.209	257965	455561	-	2	713526	5.85341	356763	0.391637	39.1637	-	-	-	0	0	-	-	-	-	113139	130453	-	2	243592	5.38666	121796	0.100519	10.0519
A0A087WSU3	A0A087WSU3	Ndufs1	Ndufs1	NADH-ubiquinone oxidoreductase 75 kDa subunit, mitochondrial (Fragment)	2010000	2390000	-	2	4400000	6.64345	2200000	0.122137	12.2137	2390000	3050000	3010000	3	8450000	6.92686	2816670	0.131377	13.1377	-	-	-	0	0	-	-	-	-	-	862453	1320000	2	2182453	6.33894	1091230	0.296487	29.6487
A0A088MLT8;P0DPB4	A0A088MLT8	Iqcj-Schip1;Schip1	Iqcj-Schip1	IQCJ-SCHIP1 readthrough transcript protein	399368	553695	400591	3	1353654	6.13151	451218	0.196689	19.6689	756418	776008	666005	3	2198431	6.34211	732810	0.0800731	8.00731	613544	1630000	826545	3	3070089	6.48715	1023360	0.523811	52.3811	436118	341610	177093	3	954821	5.97992	318274	0.411846	41.1846
A0A0A0MQC1	A0A0A0MQC1	Ighv3-5	Ighv3-5	Immunoglobulin heavy variable 3-5	960974	911868	-	2	1872842	6.2725	936421	0.0370807	3.70807	1870000	539076	-	2	2409076	6.38185	1204540	0.7813	78.13	-	-	-	0	0	-	-	-	-	686166	622726	1510000	3	2818892	6.45008	939631	0.526773	52.6773
A0A0A0MQJ3	A0A0A0MQJ3	Itgb1	Itgb1	Integrin beta-1 (Fragment)	1350000	1660000	1970000	3	4980000	6.69723	1660000	0.186747	18.6747	922473	2260000	1880000	3	5062473	6.70436	1687490	0.408435	40.8435	1470000	2140000	2370000	3	5980000	6.7767	1993330	0.234573	23.4573	212808	368192	415823	3	996823	5.99862	332274	0.319515	31.9515
A0A0A0MQL2	A0A0A0MQL2	A430005L14Rik	A430005L14Rik	RIKEN cDNA A430005L14 gene (Fragment)	117436	292206	214415	3	624057	5.79522	208019	0.420925	42.0925	-	-	-	0	0	-	-	-	-	-	347513	-	1	347513	5.54097	347513	-	-	266563	235609	337351	3	839523	5.92403	279841	0.186372	18.6372
A0A0A6YVW3;A0A0A6YXA5	A0A0A6YVW3	Ighv1-15;Ighv1-23	Ighv1-15	Immunoglobulin heavy variable V1-23 (Fragment)	-	-	-	0	0	-	-	-	-	-	-	-	0	0	-	-	-	-	-	-	-	0	0	-	-	-	-	243964	-	-	1	243964	5.38733	243964	-	-
A0A0A6YW80;A0A0A6YX86;G3X8Y3	A0A0A6YW80	Naa15	Naa15	N-alpha-acetyltransferase 15, NatA auxiliary subunit	517820	461178	198869	3	1177867	6.0711	392622	0.433415	43.3415	565939	296013	-	2	861952	5.93548	430976	0.44287	44.287	-	263375	293651	2	557026	5.74588	278513	0.0768667	7.68667	535839	507909	62264.8	3	1.10601e+06	6.04376	368671	0.720759	72.0759
A0A0A6YWM8	A0A0A6YWM8	Map4k4	Map4k4	Mitogen-activated protein kinase kinase kinase kinase 4	184577	-	81826.6	2	266404	5.42554	133202	0.545454	54.5454	218322	175855	-	2	394177	5.59569	197088	0.152362	15.2362	-	357301	90433	2	447734	5.65102	223867	0.84293	84.293	-	85705.6	115072	2	200778	5.30272	100389	0.206848	20.6848
A0A0A6YX73;Q8K1M3	A0A0A6YX73	Prkar2a	Prkar2a	cAMP-dependent protein kinase type II-alpha regulatory subunit	3970000	5010000	2120000	3	11100000	7.04532	3700000	0.395621	39.5621	3110000	4690000	2810000	3	10610000	7.02572	3536670	0.285584	28.5584	4180000	4570000	6140000	3	14890000	7.17289	4963330	0.209036	20.9036	2750000	3270000	4690000	3	10710000	7.02979	3570000	0.281286	28.1286
A0A0A6YXD3	A0A0A6YXD3	Ndufs2	Ndufs2	NADH dehydrogenase [ubiquinone] iron-sulfur protein 2, mitochondrial (Fragment)	-	-	-	0	0	-	-	-	-	1230000	-	-	1	1230000	6.08991	1230000	-	-	-	-	-	0	0	-	-	-	-	-	-	-	0	0	-	-	-	-
A0A0A6YXI0	A0A0A6YXI0	Coq8a	Coq8a	Atypical kinase COQ8A, mitochondrial (Fragment)	-	209379	-	1	209379	5.32093	209379	-	-	1050000	100099	-	2	1150099	6.06074	575050	1.16804	116.804	-	-	-	0	0	-	-	-	-	-	-	-	0	0	-	-	-	-
A0A0A6YXL6;A0A0A6YXX3;A0A1D5RM41;E9Q3Y4	A0A0A6YXL6	Lrba	Lrba	Lipopolysaccharide-responsive and beige-like anchor protein	-	50246.1	-	1	50246.1	4.7011	50246.1	-	-	-	-	-	0	0	-	-	-	-	-	-	-	0	0	-	-	-	-	-	-	-	0	0	-	-	-	-
A0A0A6YXN4	A0A0A6YXN4	Ighv1-18	Ighv1-18	Immunoglobulin heavy variable V1-18 (Fragment)	606653	608490	575546	3	1790689	6.25302	596896	0.031015	3.1015	702230	533345	-	2	1235575	6.09187	617788	0.193302	19.3302	-	-	1150000	1	1150000	6.0607	1150000	-	-	1010000	742029	174214	3	1926243	6.28471	642081	0.664656	66.4656
A0A0A6YY53;F6TQW2	A0A0A6YY53	Ighg2c	Ighg2c	Immunoglobulin heavy constant gamma 2C (Fragment)	-	-	-	0	0	-	-	-	-	-	-	-	0	0	-	-	-	-	11500000	1850000	942370	3	14292370	7.1551	4764120	1.22815	122.815	-	375777	560919	2	936696	5.9716	468348	0.279525	27.9525
A0A0A6YY64;A2AUP1;A2AUP3;A2AUP4;A2AUP5;A7UAK4;A7UAK5;A7UAK8;Q3U3S6;Q7TS91	A0A0A6YY64	Pfkfb3	Pfkfb3	6-phosphofructo-2-kinase/fructose-2,6-biphosphatase 3	-	93811.4	-	1	93811.4	4.97226	93811.4	-	-	-	-	-	0	0	-	-	-	-	-	-	-	0	0	-	-	-	-	-	-	263509	1	263509	5.4208	263509	-	-
A0A0A6YY91	A0A0A6YY91	Ncam1	Ncam1	Neural cell adhesion molecule 1 (Fragment)	107392	-	186730	2	294122	5.46853	147061	0.381477	38.1477	193123	-	-	1	193123	5.28583	193123	-	-	-	247240	-	1	247240	5.39312	247240	-	-	-	-	-	0	0	-	-	-	-
A0A0A6YYE7	A0A0A6YYE7	Igkv4-57	Igkv4-57	Immunoglobulin kappa variable 4-57 (Fragment)	114478	105109	179089	3	398676	5.60062	132892	0.303112	30.3112	1810000	268982	-	2	2078982	6.31785	1039490	1.04827	104.827	66618.1	416291	127330	3	610239	5.7855	203413	0.918526	91.8526	100410	86013	622952	3	809375	5.90815	269792	1.13395	113.395
A0A0B4J1H6	A0A0B4J1H6	Igkv2-137	Igkv2-137	Immunoglobulin kappa chain variable 2-137 (Fragment)	175925	-	-	1	175925	5.24533	175925	-	-	-	65723.3	-	1	65723.3	4.81772	65723.3	-	-	-	1670000	556758	2	2226758	6.34767	1113380	0.70702	70.702	672906	844915	644092	3	2161913	6.33484	720638	0.150682	15.0682
A0A0B4J1H7	A0A0B4J1H7	Igkv1-135	Igkv1-135	Immunoglobulin kappa variable 1-135 (Fragment)	62023.8	126479	-	2	188503	5.27532	94251.4	0.483565	48.3565	112249	-	-	1	112249	5.05018	112249	-	-	-	-	305100	1	305100	5.48444	305100	-	-	223975	112772	145754	3	482501	5.6835	160834	0.355116	35.5116
A0A0B4J1I1	A0A0B4J1I1	Igkv16-104	Igkv16-104	Immunoglobulin kappa variable 16-104 (Fragment)	188563	-	-	1	188563	5.27546	188563	-	-	-	-	-	0	0	-	-	-	-	-	-	-	0	0	-	-	-	-	511663	380794	-	2	892457	5.95059	446228	0.207379	20.7379
A0A0B4J1I9	A0A0B4J1I9	Igkv4-55	Igkv4-55	Immunoglobulin kappa variable 4-55 (Fragment)	-	-	-	0	0	-	-	-	-	-	-	-	0	0	-	-	-	-	-	-	-	0	0	-	-	-	-	924286	-	-	1	924286	5.96581	924286	-	-
A0A0B4J1J6	A0A0B4J1J6	Ighv10-1	Ighv10-1	Immunoglobulin heavy variable 10-1 (Fragment)	1990000	-	577711	2	2567711	6.40955	1283860	0.777844	77.7844	1720000	567026	208791	3	2495817	6.39721	831939	0.949187	94.9187	1590000	4060000	1010000	3	6660000	6.82347	2220000	0.729577	72.9577	1970000	1530000	1700000	3	5200000	6.716	1733330	0.128011	12.8011
A0A0G2JDE1	A0A0G2JDE1	Ighv8-12	Ighv8-12	Immunoglobulin heavy variable V8-12 (Fragment)	-	-	-	0	0	-	-	-	-	-	-	-	0	0	-	-	-	-	-	-	-	0	0	-	-	-	-	109249	72301.5	-	2	181550	5.259	90775.2	0.287808	28.7808
A0A0G2JDV3	A0A0G2JDV3	Gbp6	Gbp6	Guanylate-binding protein 6	156190	-	-	1	156190	5.19365	156190	-	-	-	-	303431	1	303431	5.48206	303431	-	-	-	-	-	0	0	-	-	-	-	417091	453166	521367	3	1391624	6.14352	463875	0.114161	11.4161
A0A0G2JDZ4;E9QNY3	A0A0G2JDZ4	Myl10	Myl10	Myosin regulatory light chain 10	-	-	-	0	0	-	-	-	-	-	-	-	0	0	-	-	-	-	-	-	-	0	0	-	-	-	-	-	-	723645	1	723645	5.85953	723645	-	-
A0A0G2JE55;A0A0G2JGW9;Q3TUE1	A0A0G2JE55	Fubp1	Fubp1	Far upstream element-binding protein 1 (Fragment)	-	-	-	0	0	-	-	-	-	-	-	-	0	0	-	-	-	-	-	-	-	0	0	-	-	-	-	351660	522203	463005	3	1336868	6.12609	445623	0.194313	19.4313
A0A0G2JE99	A0A0G2JE99	Iglc1	Iglc1	Immunoglobulin lambda constant 1 (Fragment)	-	-	-	0	0	-	-	-	-	-	-	-	0	0	-	-	-	-	1290000	1370000	795842	3	3455842	6.53855	1151950	0.26996	26.996	644045	317046	467661	3	1428752	6.15496	476251	0.343661	34.3661
A0A0G2JEY4	A0A0G2JEY4	3110082I17Rik	3110082I17Rik	RIKEN cDNA 3110082I17 gene	103037	168943	-	2	271980	5.43454	135990	0.342691	34.2691	87897.5	86750	-	2	174648	5.24216	87323.8	0.00929192	0.929192	-	-	-	0	0	-	-	-	-	218955	175118	66435.1	3	460508	5.66324	153503	0.511547	51.1547
A0A0G2JFF1	A0A0G2JFF1	Ppp1cc	Ppp1cc	Serine/threonine-protein phosphatase (Fragment)	229673	-	-	1	229673	5.36111	229673	-	-	465894	-	164869	2	630763	5.79987	315382	0.674919	67.4919	-	486235	-	1	486235	5.68685	486235	-	-	524630	409105	328667	3	1262402	6.1012	420801	0.234086	23.4086
A0A0G2JFH2	A0A0G2JFH2	Map4	Map4	Microtubule-associated protein (Fragment)	3520000	3280000	3830000	3	10630000	7.02653	3543330	0.0778198	7.78198	3060000	4400000	4460000	3	11920000	7.07628	3973330	0.199213	19.9213	3770000	4820000	4000000	3	12590000	7.10003	4196670	0.131518	13.1518	269589	125467	98968	3	494024	5.69375	164675	0.557581	55.7581
A0A0G2JFT8	A0A0G2JFT8	Rufy3	Rufy3	Protein RUFY3	-	-	70056.2	1	70056.2	4.84545	70056.2	-	-	-	106562	-	1	106562	5.0276	106562	-	-	-	-	-	0	0	-	-	-	-	142259	108777	-	2	251036	5.39974	125518	0.188621	18.8621
A0A0G2JFV5	A0A0G2JFV5	Lrrfip2	Lrrfip2	Leucine-rich repeat flightless-interacting protein 2	996015	121812	1720000	3	2837827	6.45299	945942	0.846003	84.6003	992014	858835	-	2	1850849	6.26737	925424	0.101761	10.1761	148239	357406	476012	3	981657	5.99196	327219	0.507179	50.7179	65982.7	-	182501	2	248484	5.3953	124242	0.663149	66.3149
A0A0G2JFZ4;E9Q7M2	A0A0G2JFZ4	Tsc22d2	Tsc22d2	TSC22 domain family, member 2	-	-	-	0	0	-	-	-	-	-	-	-	0	0	-	-	-	-	-	-	-	0	0	-	-	-	-	-	-	-	0	0	-	-	-	-
A0A0G2JGI1	A0A0G2JGI1	Nexn	Nexn	Nexilin	2210000	2760000	3010000	3	7980000	6.902	2660000	0.15386	15.386	1930000	2070000	947844	3	4947844	6.69442	1649280	0.370757	37.0757	2320000	1040000	2270000	3	5630000	6.75051	1876670	0.386326	38.6326	2200000	1980000	1010000	3	5190000	6.71517	1730000	0.365992	36.5992
A0A0G2JH12	A0A0G2JH12	Fam126a	Fam126a	Hyccin	-	-	-	0	0	-	-	-	-	-	-	-	0	0	-	-	-	-	-	-	-	0	0	-	-	-	-	-	-	305467	1	305467	5.48496	305467	-	-
A0A0J9YKD4	A0A0J9YKD4	Ckm	Ckm	Creatine kinase	1580000	2300000	2460000	3	6340000	6.80209	2113330	0.221809	22.1809	9110000	3560000	-	2	12670000	7.10278	6335000	0.619486	61.9486	-	-	-	0	0	-	-	-	-	-	-	-	0	0	-	-	-	-
A0A0J9YTR2	A0A0J9YTR2	0610012G03Rik	0610012G03Rik	RIKEN cDNA 0610012G03 gene	309193	223554	1140000	3	1672747	6.22343	557582	0.907853	90.7853	230100	582330	1330000	3	2142430	6.33091	714143	0.786498	78.6498	-	-	37241	1	37241	4.57102	37241	-	-	60410.9	-	-	1	60410.9	4.78112	60410.9	-	-
A0A0J9YTU1	A0A0J9YTU1	Khk	Khk	Ketohexokinase (Fragment)	132985	284399	-	2	417384	5.62054	208692	0.513033	51.3033	-	-	-	0	0	-	-	-	-	-	220684	416237	2	636921	5.80409	318460	0.434204	43.4204	-	109877	160928	2	270805	5.43266	135402	0.266601	26.6601
A0A0J9YUD5;B9EJ54	A0A0J9YUD5	Nup205	Nup205	Nucleoporin 205	434083	354994	442681	3	1231758	6.09053	410586	0.117724	11.7724	272532	474398	232902	3	979832	5.99115	326611	0.396534	39.6534	595689	853326	552156	3	2001171	6.30128	667057	0.24402	24.402	306963	388849	544051	3	1239863	6.09337	413288	0.291367	29.1367
A0A0J9YVI4;E9Q1K3	A0A0J9YVI4	Add1	Add1	Alpha-adducin (Fragment)	-	-	-	0	0	-	-	-	-	-	-	-	0	0	-	-	-	-	-	-	-	0	0	-	-	-	-	205049	241505	-	2	446554	5.64987	223277	0.115454	11.5454
A0A0N4SV80	A0A0N4SV80	Zfp638	Zfp638	Zinc finger protein 638	-	-	-	0	0	-	-	-	-	-	-	-	0	0	-	-	-	-	535296	660545	522104	3	1717945	6.23501	572648	0.133426	13.3426	-	-	-	0	0	-	-	-	-
A0A0N4SVK8	A0A0N4SVK8	Adprhl1	Adprhl1	Inactive ADP-ribosyltransferase ARH2	1190000	996946	1200000	3	3386946	6.52981	1128980	0.10138	10.138	1060000	1290000	1050000	3	3400000	6.53148	1133330	0.119797	11.9797	882754	1170000	933753	3	2986507	6.47516	995502	0.153948	15.3948	1890000	2020000	2420000	3	6330000	6.8014	2110000	0.130912	13.0912
A0A0N4SVS6	A0A0N4SVS6	Cnbp	Cnbp	CCHC-type zinc finger nucleic acid-binding protein	1290000	726867	917498	3	2934365	6.46751	978122	0.292826	29.2826	1560000	2030000	-	2	3590000	6.55509	1795000	0.185148	18.5148	3000000	2870000	2690000	3	8560000	6.93247	2853330	0.0545575	5.45575	1190000	1260000	-	2	2450000	6.38917	1225000	0.0404061	4.04061
A0A0N4SVX9	A0A0N4SVX9	Dysf	Dysf	Dysferlin	53993.6	-	-	1	53993.6	4.73234	53993.6	-	-	26886.2	-	-	1	26886.2	4.42953	26886.2	-	-	-	-	-	0	0	-	-	-	-	-	-	-	0	0	-	-	-	-
A0A0N4SW73	A0A0N4SW73	Rab11fip5	Rab11fip5	Rab11 family-interacting protein 5	188439	358630	236452	3	783521	5.89405	261174	0.335974	33.5974	449639	339322	392855	3	1181816	6.07255	393939	0.140038	14.0038	269360	462154	432286	3	1163800	6.06588	387933	0.267489	26.7489	197420	309005	318018	3	824443	5.91616	274814	0.244444	24.4444
A0A0N4SW93	A0A0N4SW93	C2cd5	C2cd5	C2 domain-containing protein 5	-	-	-	0	0	-	-	-	-	-	-	-	0	0	-	-	-	-	92212.3	-	156491	2	248703	5.39568	124352	0.365511	36.5511	-	148853	-	1	148853	5.17276	148853	-	-
A0A0N4SWD1	A0A0N4SWD1	Suclg2	Suclg2	Succinate--CoA ligase [GDP-forming] subunit beta, mitochondrial (Fragment)	-	-	-	0	0	-	-	-	-	91351.9	38740.2	-	2	130092	5.11425	65046	0.571935	57.1935	-	-	-	0	0	-	-	-	-	103361	115422	191720	3	410503	5.61332	136834	0.350156	35.0156
A0A0N4SWD7;E9Q6H8	A0A0N4SWD7	Plekha5	Plekha5	Pleckstrin homology domain-containing, family A member 5 (Fragment)	447892	-	485635	2	933527	5.97013	466764	0.0571774	5.71774	689541	783281	230920	3	1703742	6.2314	567914	0.520475	52.0475	619797	891173	599071	3	2110041	6.32429	703347	0.231737	23.1737	340594	321190	328024	3	989808	5.99555	329936	0.0298309	2.98309
A0A0R4IZY9	A0A0R4IZY9	Dus3l	Dus3l	tRNA-dihydrouridine(47) synthase [NAD(P)(+)]	-	-	-	0	0	-	-	-	-	103056	-	-	1	103056	5.01307	103056	-	-	-	-	-	0	0	-	-	-	-	672690	812274	-	2	1484964	6.17172	742482	0.132934	13.2934
A0A0R4J005	A0A0R4J005	Lims1	Lims1	LIM and senescent cell antigen-like-containing domain protein	-	2270000	-	1	2270000	6.35603	2270000	-	-	1570000	-	-	1	1570000	6.1959	1570000	-	-	-	-	-	0	0	-	-	-	-	-	-	-	0	0	-	-	-	-
A0A0R4J034	A0A0R4J034	Pdxdc1	Pdxdc1	Pyridoxal-dependent decarboxylase domain-containing protein 1	223965	191473	102952	3	518390	5.71466	172797	0.362455	36.2455	186633	357640	-	2	544273	5.73582	272136	0.444337	44.4337	-	331803	-	1	331803	5.52088	331803	-	-	99107.4	351671	150616	3	601394	5.77916	200465	0.665738	66.5738
A0A0R4J065	A0A0R4J065	Atg4b	Atg4b	Cysteine protease	-	-	-	0	0	-	-	-	-	-	-	-	0	0	-	-	-	-	-	-	-	0	0	-	-	-	-	441228	592761	-	2	1033989	6.01452	516994	0.207256	20.7256
A0A0R4J094	A0A0R4J094	Fahd2a	Fahd2a	Fumarylacetoacetate hydrolase domain-containing 2A	8530000	8940000	7020000	3	24490000	7.38899	8163330	0.123865	12.3865	8890000	8390000	8300000	3	25580000	7.4079	8526670	0.037278	3.7278	8840000	5440000	8870000	3	23150000	7.36455	7716670	0.255513	25.5513	3590000	3770000	4280000	3	11640000	7.06595	3880000	0.092245	9.2245
A0A0R4J0I1	A0A0R4J0I1	Serpina3k	Serpina3k	Serine protease inhibitor A3K	-	-	-	0	0	-	-	-	-	-	-	-	0	0	-	-	-	-	4020000	7200000	4820000	3	16040000	7.2052	5346670	0.309375	30.9375	13500000	6310000	3010000	3	22820000	7.35832	7606670	0.705153	70.5153
A0A0R4J0L5	A0A0R4J0L5	Cog6	Cog6	Conserved oligomeric Golgi complex subunit 6	-	-	-	0	0	-	-	-	-	-	57377.2	-	1	57377.2	4.75874	57377.2	-	-	-	-	-	0	0	-	-	-	-	358946	444366	106498	3	909810	5.95895	303270	0.579287	57.9287
A0A0R4J0Q2;D3YUD3;D3YUL8;D3Z230;E9Q9A0;E9QAD0;F6R4N2;F6V2U0;Q3UEQ1	A0A0R4J0Q2	Inpp4a	Inpp4a	Inositol polyphosphate-4-phosphatase type I A	-	-	-	0	0	-	-	-	-	-	148479	-	1	148479	5.17167	148479	-	-	-	-	-	0	0	-	-	-	-	58869.9	105525	-	2	164395	5.21589	82197.4	0.401352	40.1352
A0A0R4J0S1	A0A0R4J0S1	Cdc42ep1	Cdc42ep1	Cdc42 effector protein 1	-	-	-	0	0	-	-	-	-	-	-	-	0	0	-	-	-	-	-	-	-	0	0	-	-	-	-	538361	583005	-	2	1121366	6.04975	560683	0.0563029	5.63029
A0A0R4J140;Z4YLI8	A0A0R4J140	Cluh	Cluh	Clustered mitochondria protein homolog	4160000	4850000	6850000	3	15860000	7.2003	5286670	0.264278	26.4278	4020000	6460000	4670000	3	15150000	7.18041	5050000	0.250219	25.0219	6350000	7330000	6420000	3	20100000	7.3032	6700000	0.0815996	8.15996	1520000	1320000	1860000	3	4700000	6.6721	1566670	0.17426	17.426
A0A0R4J196;E9PUD1;F6WNT4;F8WH31	A0A0R4J196	Spag9	Spag9	C-Jun-amino-terminal kinase-interacting protein 4	-	-	-	0	0	-	-	-	-	-	580686	581142	2	1161828	6.06514	580914	0.000555058	0.0555058	-	-	-	0	0	-	-	-	-	-	976629	1520000	2	2496629	6.39735	1248310	0.307792	30.7792
A0A0R4J1H6;E9QP99	A0A0R4J1H6	Golga3	Golga3	Golgin subfamily A member 3	-	109976	-	1	109976	5.0413	109976	-	-	-	124964	-	1	124964	5.09678	124964	-	-	-	-	-	0	0	-	-	-	-	268866	352769	326924	3	948559	5.97706	316186	0.1359	13.59
A0A0R4J1J1	A0A0R4J1J1	Pnkd	Pnkd	Probable hydrolase PNKD	-	47169.6	280189	2	327359	5.51502	163679	1.00666	100.666	-	346471	219650	2	566121	5.75291	283060	0.316809	31.6809	-	169856	-	1	169856	5.23008	169856	-	-	-	-	69568.8	1	69568.8	4.84241	69568.8	-	-
A0A0R4J1L2;F6ZFU0	A0A0R4J1L2	Eef1d	Eef1d	Elongation factor 1-delta	786215	1140000	206509	3	2132724	6.32893	710908	0.662927	66.2927	1100000	970495	2070000	3	4140495	6.61705	1380160	0.435393	43.5393	1220000	652111	979982	3	2852093	6.45516	950698	0.299859	29.9859	1850000	1670000	1360000	3	4880000	6.68842	1626670	0.152371	15.2371
A0A0R4J1R7	A0A0R4J1R7	Pcbd2	Pcbd2	4a-hydroxytetrahydrobiopterin dehydratase	116919	-	-	1	116919	5.06789	116919	-	-	-	-	-	0	0	-	-	-	-	397313	583797	378828	3	1359938	6.13352	453313	0.250115	25.0115	435171	460403	-	2	895574	5.9521	447787	0.0398442	3.98442
A0A0R4J1T1;D3Z080;Z4YJR7	A0A0R4J1T1	Sorbs2	Sorbs2	Sorbin and SH3 domain-containing protein 2 (Fragment)	4540000	6720000	7310000	3	18570000	7.26881	6190000	0.235715	23.5715	5450000	7080000	7900000	3	20430000	7.31027	6810000	0.18313	18.313	1520000	3990000	5060000	3	10570000	7.02407	3523330	0.515294	51.5294	12300000	9710000	7470000	3	29480000	7.46953	9826670	0.245975	24.5975
A0A0R4J256	A0A0R4J256	Psmb9	Psmb9	Proteasome subunit beta	-	542414	-	1	542414	5.73433	542414	-	-	713767	-	-	1	713767	5.85356	713767	-	-	-	-	-	0	0	-	-	-	-	2140000	1870000	-	2	4010000	6.60314	2005000	0.0952214	9.52214
A0A0R4J259;G3UXJ6;G3UZ48;G3UZI2	A0A0R4J259	Syncrip	Syncrip	Heterogeneous nuclear ribonucleoprotein Q	311321	427673	524710	3	1263704	6.10165	421235	0.253636	25.3636	609299	377415	-	2	986714	5.99419	493357	0.332349	33.2349	-	-	-	0	0	-	-	-	-	473722	429307	666889	3	1569918	6.19588	523306	0.241377	24.1377
A0A0U1RNF2;A2RTH5	A0A0U1RNF2	Lcmt1	Lcmt1	Leucine carboxyl methyltransferase 1	1260000	1980000	1030000	3	4270000	6.63043	1423330	0.348207	34.8207	1030000	1220000	1150000	3	3400000	6.53148	1133330	0.0847855	8.47855	1240000	2170000	1540000	3	4950000	6.69461	1650000	0.287671	28.7671	1520000	1670000	1630000	3	4820000	6.68305	1606670	0.0483451	4.83451
A0A0U1RNQ6	A0A0U1RNQ6	Tufm	Tufm	Elongation factor Tu, mitochondrial (Fragment)	625791	-	-	1	625791	5.79643	625791	-	-	1070000	-	-	1	1070000	6.02938	1070000	-	-	-	-	-	0	0	-	-	-	-	-	-	-	0	0	-	-	-	-
A0A0U1RNT4;J3QPY0	A0A0U1RNT4	1600014C10Rik	1600014C10Rik	RIKEN cDNA 1600014C10 gene	1170000	1200000	1460000	3	3830000	6.5832	1276670	0.124918	12.4918	1270000	1680000	667446	3	3617446	6.5584	1205820	0.422386	42.2386	1640000	2360000	2110000	3	6110000	6.78604	2036670	0.179489	17.9489	1190000	858622	-	2	2048622	6.31146	1024310	0.228758	22.8758
A0A0U1RP81	A0A0U1RP81	Immt	Immt	MICOS complex subunit MIC60	2020000	2020000	-	2	4040000	6.60638	2020000	0	0	1880000	3020000	-	2	4900000	6.6902	2450000	0.329021	32.9021	-	198562	65423.6	2	263986	5.42158	131993	0.713244	71.3244	2420000	2180000	351904	3	4951904	6.69477	1650630	0.685262	68.5262
A0A0U1RPA0	A0A0U1RPA0	Plekha7	Plekha7	Pleckstrin homology domain-containing family A member 7 (Fragment)	1140000	472134	711313	3	2323447	6.36613	774482	0.436917	43.6917	553235	933385	-	2	1486620	6.1722	743310	0.361635	36.1635	-	931738	-	1	931738	5.96929	931738	-	-	886392	414041	-	2	1300433	6.11409	650216	0.513679	51.3679
A0A140LHG5;A0A140LHN1;A0A140LHZ9;A0A140LIJ3;A0A140LIK5;A0A140LIP8;A0A140LJ88;A0A140LJC1;A0A5F8MP73;A0A5F8MPA3;A0A5F8MPD1;A0A5F8MPJ0;A0A5F8MPL7;A0A5F8MPN0;A0A5F8MPS5;A0A5F8MPU1;A0A5F8MQ03;Q6DR98	A0A140LHG5	Nrg1	Nrg1	Neuregulin 1	-	-	-	0	0	-	-	-	-	-	-	-	0	0	-	-	-	-	-	-	-	0	0	-	-	-	-	117894	308106	-	2	426000	5.62941	213000	0.631456	63.1456
A0A140LHQ8	A0A140LHQ8	Picalm	Picalm	Phosphatidylinositol-binding clathrin assembly protein (Fragment)	1220000	1480000	1150000	3	3850000	6.58546	1283330	0.135489	13.5489	1880000	2260000	2240000	3	6380000	6.80482	2126670	0.100558	10.0558	2280000	1050000	3730000	3	7060000	6.8488	2353330	0.570044	57.0044	3240000	4160000	3960000	3	11360000	7.05538	3786670	0.127783	12.7783
A0A140LHR4	A0A140LHR4	Serpinh1	Serpinh1	Serpin H1 (Fragment)	108213	271936	-	2	380149	5.57995	190074	0.609075	60.9075	648952	138126	-	2	787078	5.89602	393539	0.917847	91.7847	-	-	-	0	0	-	-	-	-	157946	209173	-	2	367119	5.56481	183560	0.197336	19.7336
A0A140T8J4	A0A140T8J4	Hebp1	Hebp1	Heme-binding protein 1	-	-	-	0	0	-	-	-	-	-	-	-	0	0	-	-	-	-	-	-	-	0	0	-	-	-	-	502428	523338	-	2	1025766	6.01105	512883	0.0288284	2.88284
A0A140T8M1	A0A140T8M1	Igkv10-96	Igkv10-96	Immunoglobulin kappa variable 10-96 (Fragment)	593379	279308	-	2	872687	5.94086	436344	0.508961	50.8961	132644	-	-	1	132644	5.12269	132644	-	-	-	-	-	0	0	-	-	-	-	1380000	761377	1380000	3	3521377	6.54671	1173790	0.304281	30.4281
A0A140T8M2	A0A140T8M2	Igkv12-44	Igkv12-44	Immunoglobulin kappa variable 12-44 (Fragment)	618214	830630	484977	3	1933821	6.28642	644607	0.270446	27.0446	806771	676237	-	2	1483008	6.17114	741504	0.124479	12.4479	2940000	4500000	3330000	3	10770000	7.03222	3590000	0.226142	22.6142	3660000	2460000	3050000	3	9170000	6.96237	3056670	0.196301	19.6301
A0A140T8M3	A0A140T8M3	Igkv8-30	Igkv8-30	Immunoglobulin kappa chain variable 8-30 (Fragment)	189136	107898	-	2	297034	5.47281	148517	0.386784	38.6784	237150	-	-	1	237150	5.37502	237150	-	-	753394	596608	626409	3	1976411	6.29588	658804	0.126383	12.6383	245807	383164	429857	3	1058828	6.02483	352943	0.271076	27.1076
A0A140T8M4	A0A140T8M4	Igkv8-19	Igkv8-19	Immunoglobulin kappa variable 8-19	176500	-	66342.7	2	242843	5.38533	121421	0.64151	64.151	203213	274063	-	2	477276	5.67877	238638	0.209935	20.9935	-	-	-	0	0	-	-	-	-	378348	201986	-	2	580334	5.76368	290167	0.429776	42.9776
A0A140T8M5	A0A140T8M5	Igkv6-15	Igkv6-15	Immunoglobulin kappa variable 6-15 (Fragment)	232702	441605	-	2	674307	5.82886	337154	0.438129	43.8129	883202	224977	-	2	1108179	6.04461	554090	0.84	84	845367	857524	744297	3	2447188	6.38867	815729	0.0762019	7.62019	465158	405980	1080000	3	1951138	6.29029	650379	0.573876	57.3876
A0A140T8M6	A0A140T8M6	Igkv3-5	Igkv3-5	Immunoglobulin kappa chain variable 3-5 (Fragment)	-	-	-	0	0	-	-	-	-	1260000	223441	-	2	1483441	6.17127	741720	0.988186	98.8186	850828	570786	-	2	1421614	6.15278	710807	0.278584	27.8584	-	387436	-	1	387436	5.5882	387436	-	-
A0A140T8N1	A0A140T8N1	Igkv1-88	Igkv1-88	Immunoglobulin kappa chain variable 1-88 (Fragment)	1440000	1900000	-	2	3340000	6.52375	1670000	0.194772	19.4772	1490000	1440000	683934	3	3613934	6.55798	1204640	0.374916	37.4916	4100000	2950000	1580000	3	8630000	6.93601	2876670	0.438563	43.8563	1840000	1260000	2890000	3	5990000	6.77743	1996670	0.413798	41.3798
A0A140T8N5	A0A140T8N5	Igkv6-23	Igkv6-23	Immunoglobulin kappa variable 6-23 (Fragment)	106393	125683	-	2	232076	5.36563	116038	0.117548	11.7548	222572	89240.9	-	2	311813	5.49389	155906	0.604717	60.4717	-	-	-	0	0	-	-	-	-	296923	318670	683142	3	1298735	6.11352	432912	0.501207	50.1207
A0A140T8N9	A0A140T8N9	Igkv6-32	Igkv6-32	Immunoglobulin kappa variable 6-32 (Fragment)	401866	-	-	1	401866	5.60408	401866	-	-	-	-	-	0	0	-	-	-	-	366704	-	38428.8	2	405133	5.6076	202566	1.14592	114.592	-	-	179401	1	179401	5.25382	179401	-	-
A0A140T8P3	A0A140T8P3	Igkv15-103	Igkv15-103	Immunoglobulin kappa chain variable 15-103 (Fragment)	-	-	-	0	0	-	-	-	-	-	-	-	0	0	-	-	-	-	-	-	49382.6	1	49382.6	4.69357	49382.6	-	-	123725	53249.3	-	2	176974	5.24791	88487.2	0.563176	56.3176
A0A140T8P5	A0A140T8P5	Igkv8-24	Igkv8-24	Immunoglobulin kappa chain variable 8-24 (Fragment)	-	-	-	0	0	-	-	-	-	-	-	-	0	0	-	-	-	-	-	122933	-	1	122933	5.08967	122933	-	-	-	-	188279	1	188279	5.2748	188279	-	-
A0A140T8P6	A0A140T8P6	Igkv12-46	Igkv12-46	Immunoglobulin kappa variable 12-46 (Fragment)	-	254958	-	1	254958	5.40647	254958	-	-	320669	226298	-	2	546967	5.73796	273484	0.244001	24.4001	235779	762741	377220	3	1375740	6.13854	458580	0.594748	59.4748	191522	171790	1160000	3	1523312	6.18279	507771	1.11258	111.258
A0A140T8P9	A0A140T8P9	Igkv14-111	Igkv14-111	Immunoglobulin kappa variable 14-111 (Fragment)	1510000	-	304715	2	1814715	6.25881	907358	0.939283	93.9283	1740000	626197	288120	3	2654317	6.42395	884772	0.858632	85.8632	-	-	-	0	0	-	-	-	-	1600000	991632	2390000	3	4981632	6.69737	1660540	0.422239	42.2239
A0A140T8Q3	A0A140T8Q3	Igkv6-17	Igkv6-17	Immunoglobulin kappa chain variable 6-17 (Fragment)	-	267425	201596	2	469021	5.67119	234510	0.198491	19.8491	-	-	24376.6	1	24376.6	4.38697	24376.6	-	-	-	-	-	0	0	-	-	-	-	287191	-	347791	2	634982	5.80276	317491	0.134967	13.4967
A0A140T8T5	A0A140T8T5	Map4	Map4	Microtubule-associated protein	711869	265921	502472	3	1480262	6.17034	493421	0.452173	45.2173	606740	-	-	1	606740	5.783	606740	-	-	635036	561875	396122	3	1593033	6.20222	531011	0.230524	23.0524	601896	659192	-	2	1261088	6.10075	630544	0.0642531	6.42531
A0A140T8U7	A0A140T8U7	Spaca6	Spaca6	Sperm acrosome membrane-associated protein 6 (Fragment)	309718	421101	-	2	730819	5.86381	365410	0.215538	21.5538	-	346173	117196	2	463369	5.66593	231684	0.698843	69.8843	289877	402158	319596	3	1011631	6.00502	337210	0.172522	17.2522	511278	477182	559824	3	1548284	6.18985	516095	0.0804717	8.04717
A0A1B0GR60;Q9CPX4	A0A1B0GR60	Ftl1	Ftl1	Ferritin	53155.6	76050.7	-	2	129206	5.11128	64603.2	0.250596	25.0596	-	-	-	0	0	-	-	-	-	-	-	-	0	0	-	-	-	-	295635	59057.4	-	2	354692	5.54985	177346	0.943272	94.3272
A0A1B0GRJ5;D6RG99	A0A1B0GRJ5	Gm45799	Gm45799	Predicted gene 45799 (Fragment)	541076	370870	-	2	911946	5.95997	455973	0.263949	26.3949	380886	368835	-	2	749721	5.8749	374860	0.022732	2.2732	-	-	-	0	0	-	-	-	-	161310	65314	305375	3	531999	5.72591	177333	0.681373	68.1373
A0A1B0GRV0	A0A1B0GRV0	Bpnt1	Bpnt1	3'(2'),5'-bisphosphate nucleotidase 1	183476	308233	-	2	491709	5.69171	245854	0.358816	35.8816	340394	357131	-	2	697525	5.84356	348762	0.0339338	3.39338	-	-	-	0	0	-	-	-	-	458589	538504	115644	3	1112737	6.04639	370912	0.605671	60.5671
A0A1B0GSX6	A0A1B0GSX6	Pdlim3	Pdlim3	PDZ and LIM domain protein 3	146577	194764	-	2	341341	5.53319	170670	0.199644	19.9644	279062	190234	-	2	469296	5.67145	234648	0.267681	26.7681	-	-	-	0	0	-	-	-	-	313064	386558	-	2	699622	5.84486	349811	0.148561	14.8561
A0A1B0GSY7	A0A1B0GSY7	Deaf1	Deaf1	Deformed epidermal autoregulatory factor 1 homolog (Fragment)	-	580754	-	1	580754	5.76399	580754	-	-	-	-	1350000	1	1350000	6.13033	1350000	-	-	2010000	897511	2010000	3	4917511	6.69175	1639170	0.391842	39.1842	2340000	2390000	2040000	3	6770000	6.83059	2256670	0.0838834	8.38834
A0A1D5RLC6	A0A1D5RLC6	Golga4	Golga4	Golgin subfamily A member 4 (Fragment)	-	-	-	0	0	-	-	-	-	-	-	-	0	0	-	-	-	-	-	-	-	0	0	-	-	-	-	-	-	16137.1	1	16137.1	4.20783	16137.1	-	-
A0A1D5RLQ6	A0A1D5RLQ6	Frmd5	Frmd5	FERM domain-containing protein 5	429307	233452	1190000	3	1852759	6.26782	617586	0.818193	81.8193	212657	-	-	1	212657	5.32768	212657	-	-	-	-	-	0	0	-	-	-	-	-	-	-	0	0	-	-	-	-
A0A1D5RLV1	A0A1D5RLV1	Epb41	Epb41	Protein 4.1 (Fragment)	-	671824	1190000	2	1861824	6.26994	930912	0.393599	39.3599	665784	1140000	918452	3	2724236	6.43524	908079	0.261297	26.1297	-	2130000	-	1	2130000	6.32838	2130000	-	-	-	254755	-	1	254755	5.40612	254755	-	-
A0A1D5RM59	A0A1D5RM59	Tns1	Tns1	Tensin 1	1150000	1440000	1540000	3	4130000	6.61595	1376670	0.147143	14.7143	1110000	1610000	1830000	3	4550000	6.65801	1516670	0.243272	24.3272	-	1520000	881830	2	2401830	6.38054	1200920	0.375759	37.5759	2760000	3310000	2370000	3	8440000	6.92634	2813330	0.167866	16.7866
A0A1D5RMM1;F8VPN7	A0A1D5RMM1	Dock9	Dock9	Dedicator of cytokinesis protein 9	-	-	-	0	0	-	-	-	-	-	-	-	0	0	-	-	-	-	-	69321.3	-	1	69321.3	4.84087	69321.3	-	-	-	-	45437.9	1	45437.9	4.65742	45437.9	-	-
A0A1L1SQ51;A0A1L1SRI1;E9PUM4;Q8CDM9	A0A1L1SQ51	Tln2	Tln2	Talin-2	4020000	3650000	3950000	3	11620000	7.06521	3873330	0.0507453	5.07453	5110000	4440000	3960000	3	13510000	7.13066	4503330	0.128263	12.8263	5540000	9750000	3400000	3	18690000	7.27161	6230000	0.518578	51.8578	2310000	2020000	2470000	3	6800000	6.83251	2266670	0.100636	10.0636
A0A1L1SQI7;G3X915	A0A1L1SQI7	Lysmd2	Lysmd2	LysM and putative peptidoglycan-binding domain-containing protein 2	-	-	-	0	0	-	-	-	-	-	-	411673	1	411673	5.61455	411673	-	-	596198	1120000	682112	3	2398310	6.37991	799437	0.351397	35.1397	-	-	-	0	0	-	-	-	-
A0A1L1SS44;Q60709	A0A1L1SS44	Aplp2	Aplp2	Amyloid beta precursor-like protein 2 (Fragment)	146772	-	241575	2	388347	5.58922	194174	0.345237	34.5237	113054	314164	-	2	427218	5.63065	213609	0.665732	66.5732	-	104674	-	1	104674	5.01984	104674	-	-	-	82216.1	-	1	82216.1	4.91496	82216.1	-	-
A0A1L1SSC0;A0A668KLE1	A0A1L1SSC0	Lrrfip2	Lrrfip2	Leucine-rich repeat flightless-interacting protein 2	1740000	1520000	1320000	3	4580000	6.66087	1526670	0.137607	13.7607	2170000	1830000	809740	3	4809740	6.68212	1603250	0.441549	44.1549	1060000	1380000	970946	3	3410946	6.53287	1136980	0.189201	18.9201	496227	723208	1480000	3	2699435	6.43127	899812	0.57247	57.247
A0A1L1SSF8	A0A1L1SSF8	4931406C07Rik	4931406C07Rik	RIKEN cDNA 4931406C07 gene	1310000	2370000	1560000	3	5240000	6.71933	1746670	0.317236	31.7236	1540000	1580000	1190000	3	4310000	6.63448	1436670	0.149341	14.9341	2770000	2810000	5540000	3	11120000	7.0461	3706670	0.428374	42.8374	3770000	3170000	2780000	3	9720000	6.98767	3240000	0.153919	15.3919
A0A1L1SSJ7	A0A1L1SSJ7	Glb1	Glb1	Beta-galactosidase	-	-	-	0	0	-	-	-	-	-	-	-	0	0	-	-	-	-	-	-	9140000	1	9140000	6.96095	9140000	-	-	-	-	-	0	0	-	-	-	-
A0A1L1ST86	A0A1L1ST86	4931406C07Rik	4931406C07Rik	RIKEN cDNA 4931406C07 gene	2220000	2560000	-	2	4780000	6.67943	2390000	0.100593	10.0593	2890000	2270000	-	2	5160000	6.71265	2580000	0.169925	16.9925	-	-	-	0	0	-	-	-	-	5970000	5480000	-	2	11450000	7.05881	5725000	0.0605209	6.05209
A0A1L1STC6	A0A1L1STC6	Syne1	Syne1	Nesprin-1	103739	40650.5	73866.3	3	218256	5.33897	72751.9	0.433789	43.3789	168495	214728	-	2	383223	5.58345	191612	0.170614	17.0614	-	159441	275793	2	435234	5.63872	217617	0.378065	37.8065	-	-	-	0	0	-	-	-	-
A0A1L1SUC4	A0A1L1SUC4	Usp28	Usp28	Ubiquitin carboxyl-terminal hydrolase 28 (Fragment)	119388	298896	653371	3	1071655	6.03005	357218	0.760675	76.0675	358593	222555	176490	3	757638	5.87946	252546	0.374916	37.4916	118191	153194	172011	3	443396	5.64679	147799	0.184796	18.4796	237734	132254	107871	3	477859	5.6793	159286	0.433326	43.3326
A0A1L1SUI3;A0A1L1SUV7;Q9D1F9	A0A1L1SUI3	Slc37a4	Slc37a4	Solute carrier family 37 (glucose-6-phosphate transporter), member 4	507578	192550	295799	3	995927	5.99823	331976	0.483769	48.3769	-	279255	-	1	279255	5.446	279255	-	-	-	-	-	0	0	-	-	-	-	410824	-	-	1	410824	5.61366	410824	-	-
A0A1L1SV25;A0A1L1SVJ6	A0A1L1SV25	Actn4	Actn4	Alpha-actinin-4	-	-	-	0	0	-	-	-	-	-	-	-	0	0	-	-	-	-	-	-	-	0	0	-	-	-	-	296749	410202	1080000	3	1786951	6.25211	595650	0.710614	71.0614
A0A1W2P6U8	A0A1W2P6U8	4932415D10Rik	4932415D10Rik	RIKEN cDNA 4932415D10 gene	526872	943970	-	2	1470842	6.16757	735421	0.401039	40.1039	576665	-	360050	2	936715	5.97161	468358	0.327036	32.7036	382016	290075	384343	3	1056434	6.02384	352145	0.152683	15.2683	596790	453127	430005	3	1479922	6.17024	493307	0.183174	18.3174
A0A1W2P7A1;F7AEH4;Q6ZWZ6	A0A1W2P7A1	Rps12	Rps12	40S ribosomal protein S12	394769	380409	-	2	775178	5.8894	387589	0.026198	2.6198	119628	58966.4	-	2	178594	5.25187	89297.2	0.480354	48.0354	-	-	-	0	0	-	-	-	-	1810000	2060000	-	2	3870000	6.58771	1935000	0.0913575	9.13575
A0A1W2P7C8	A0A1W2P7C8	Ldah	Ldah	Lipid droplet-associated hydrolase	-	-	-	0	0	-	-	-	-	-	-	-	0	0	-	-	-	-	-	-	-	0	0	-	-	-	-	-	-	-	0	0	-	-	-	-
A0A1W2P7G5;A0A1W2P7J1;E9Q3H6	A0A1W2P7G5	Coq10a	Coq10a	Coenzyme Q10A	8570000	5910000	5430000	3	19910000	7.29907	6636670	0.254861	25.4861	7470000	8840000	4670000	3	20980000	7.32181	6993330	0.303928	30.3928	9250000	7460000	9860000	3	26570000	7.42439	8856670	0.140844	14.0844	2540000	2360000	2240000	3	7140000	6.8537	2380000	0.063444	6.3444
A0A1W2P7N3	A0A1W2P7N3	Lama2	Lama2	Laminin subunit alpha-2 (Fragment)	-	-	-	0	0	-	-	-	-	-	-	-	0	0	-	-	-	-	781429	-	610285	2	1391714	6.14355	695857	0.173911	17.3911	-	-	-	0	0	-	-	-	-
A0A1W2P870	A0A1W2P870	Gatd3a	Gatd3a	Glutamine amidotransferase-like class 1 domain-containing 3A (Fragment)	-	290828	212657	2	503485	5.70199	251742	0.219571	21.9571	-	-	-	0	0	-	-	-	-	-	-	-	0	0	-	-	-	-	-	-	-	0	0	-	-	-	-
A0A1W2P872	A0A1W2P872	Nova2	Nova2	RNA-binding protein Nova-2	68252.8	-	-	1	68252.8	4.83412	68252.8	-	-	-	-	-	0	0	-	-	-	-	-	-	-	0	0	-	-	-	-	-	-	21125.8	1	21125.8	4.32481	21125.8	-	-
A0A1W2P8C0;Q80UE4;Q80UE5	A0A1W2P8C0	Epb41l2	Epb41l2	Band 4.1-like protein 2 (Fragment)	103049	-	-	1	103049	5.01304	103049	-	-	-	-	-	0	0	-	-	-	-	-	412901	-	1	412901	5.61585	412901	-	-	411323	431616	150966	3	993905	5.99734	331302	0.472393	47.2393
A0A1Y7VJN6	A0A1Y7VJN6	Ighg3	Ighg3	Immunoglobulin heavy constant gamma 3 (Fragment)	9790000	10300000	7360000	3	27450000	7.43854	9150000	0.171696	17.1696	13000000	10100000	7640000	3	30740000	7.4877	10246700	0.261842	26.1842	21800000	14600000	22500000	3	58900000	7.77012	19633300	0.222735	22.2735	24000000	18700000	21100000	3	63800000	7.80482	21266700	0.124793	12.4793
A0A1Y7VJN8;Q8CE04	A0A1Y7VJN8	Cast	Cast	Calpastatin	207397	-	-	1	207397	5.3168	207397	-	-	-	-	-	0	0	-	-	-	-	-	-	-	0	0	-	-	-	-	627746	842235	-	2	1469981	6.16731	734990	0.206352	20.6352
A0A1Y7VJN9	A0A1Y7VJN9	Dtna	Dtna	Dystrobrevin	572023	553137	781026	3	1906186	6.28017	635395	0.199046	19.9046	285114	514198	388260	3	1187572	6.07466	395857	0.289829	28.9829	605660	190256	502134	3	1298050	6.11329	432683	0.499754	49.9754	311930	293570	-	2	605500	5.78211	302750	0.0428819	4.28819
A0A1Y7VM45;E9QJV4	A0A1Y7VM45	Prpf39	Prpf39	Pre-mRNA-processing factor 39 (Fragment)	-	-	-	0	0	-	-	-	-	-	-	280769	1	280769	5.44835	280769	-	-	-	401058	-	1	401058	5.60321	401058	-	-	335764	-	-	1	335764	5.52603	335764	-	-
A0A1Y7VME9;A0A1Y7VMH7;E9Q9B7	A0A1Y7VME9	Kidins220	Kidins220	Kinase D-interacting substrate 220	-	-	250670	1	250670	5.3991	250670	-	-	-	383707	-	1	383707	5.584	383707	-	-	-	222540	-	1	222540	5.34741	222540	-	-	-	-	112710	1	112710	5.05196	112710	-	-
A0A1Y7VMN0;F8VPK5	A0A1Y7VMN0	Rock2	Rock2	Rho-associated protein kinase 2 (Fragment)	-	-	-	0	0	-	-	-	-	-	-	-	0	0	-	-	-	-	608699	1690000	904635	3	3203334	6.5056	1067780	0.523336	52.3336	1400000	1110000	1020000	3	3530000	6.54777	1176670	0.168763	16.8763
A0A286YCR8	A0A286YCR8	Vdac2	Vdac2	Voltage-dependent anion-selective channel protein 2 (Fragment)	71925.5	108784	107661	3	288370	5.45995	96123.5	0.21809	21.809	212745	105650	-	2	318395	5.50297	159198	0.475683	47.5683	-	-	-	0	0	-	-	-	-	-	-	-	0	0	-	-	-	-
A0A286YCT6	A0A286YCT6	Epb41l3	Epb41l3	Band 4.1-like protein 3 (Fragment)	155908	-	-	1	155908	5.19287	155908	-	-	117315	-	-	1	117315	5.06935	117315	-	-	-	-	-	0	0	-	-	-	-	92638.1	-	-	1	92638.1	4.96679	92638.1	-	-
A0A286YCV9;E9Q4K7	A0A286YCV9	Kif13b	Kif13b	Kinesin family member 13B	891486	738298	723562	3	2353346	6.37169	784449	0.118541	11.8541	930075	522206	218659	3	1670940	6.22296	556980	0.640922	64.0922	562664	649137	625591	3	1837392	6.2642	612464	0.0729938	7.29938	1010000	1030000	1080000	3	3120000	6.49415	1040000	0.0346688	3.46688
A0A286YCX6	A0A286YCX6	Trappc8	Trappc8	Trafficking protein particle complex 8	356819	437824	746525	3	1541168	6.18785	513723	0.400295	40.0295	675826	739571	528951	3	1944348	6.28877	648116	0.166652	16.6652	292127	544854	536118	3	1373099	6.1377	457700	0.31343	31.343	450065	456875	639544	3	1546484	6.18935	515495	0.208506	20.8506
A0A286YD34	A0A286YD34	Sorbs1	Sorbs1	Sorbin and SH3 domain-containing protein 1 (Fragment)	92576.9	910406	55297.2	3	1.05828e+06	6.0246	352760	1.37004	137.004	-	309839	1010000	2	1319839	6.12052	659920	0.750226	75.0226	986695	2130000	609899	3	3726594	6.57131	1242200	0.637261	63.7261	1240000	1230000	1880000	3	4350000	6.63849	1450000	0.256844	25.6844
A0A286YDD6	A0A286YDD6	Kif13a	Kif13a	Kinesin-like protein KIF13A (Fragment)	117917	126666	-	2	244583	5.38843	122292	0.050588	5.0588	89892	15891.9	-	2	105784	5.02442	52892	0.989299	98.9299	-	-	-	0	0	-	-	-	-	107750	138418	-	2	246168	5.39123	123084	0.176185	17.6185
A0A286YDI8;G3X972	A0A286YDI8	Sec24c	Sec24c	Sec24-related gene family, member C (S. cerevisiae)	3110000	4290000	2910000	3	10310000	7.01326	3436670	0.216996	21.6996	5180000	5290000	4460000	3	14930000	7.17406	4976670	0.0905855	9.05855	6490000	4480000	5260000	3	16230000	7.21032	5410000	0.187313	18.7313	4670000	3570000	4960000	3	13200000	7.12057	4400000	0.166655	16.6655
A0A286YDL6	A0A286YDL6	Camk2g	Camk2g	Calcium/calmodulin-dependent protein kinase type II subunit gamma (Fragment)	556578	456701	561173	3	1574452	6.19713	524817	0.112487	11.2487	408495	455022	806413	3	1669930	6.2227	556643	0.390832	39.0832	419348	413603	386574	3	1219525	6.08619	406508	0.043052	4.3052	312408	187490	273207	3	773105	5.88824	257702	0.247907	24.7907
A0A2I3BQG3;A0A2I3BRW0	A0A2I3BQG3	Spcs1	Spcs1	Signal peptidase complex subunit 1	514968	473718	-	2	988686	5.99506	494343	0.0590039	5.90039	320054	298215	-	2	618269	5.79118	309134	0.049954	4.9954	-	-	-	0	0	-	-	-	-	476528	395265	-	2	871793	5.94041	435896	0.131824	13.1824
A0A2I3BQU5;E9PZM7	A0A2I3BQU5	Scaf11	Scaf11	SR-related CTD-associated factor 11	-	-	759326	1	759326	5.88043	759326	-	-	1320000	362329	1040000	3	2722329	6.43494	907443	0.542628	54.2628	-	-	-	0	0	-	-	-	-	-	-	778107	1	778107	5.89104	778107	-	-
A0A2I3BR81;A0A2I3BRL0	A0A2I3BR81	Nt5dc2	Nt5dc2	5'-nucleotidase domain-containing 2	868830	340177	524567	3	1733574	6.23894	577858	0.464345	46.4345	393219	335825	-	2	729044	5.86275	364522	0.111334	11.1334	-	-	-	0	0	-	-	-	-	2640000	577185	-	2	3217185	6.50748	1608590	0.906774	90.6774
A0A2I3BRM6	A0A2I3BRM6	Hnrnpc	Hnrnpc	Heterogeneous nuclear ribonucleoproteins C1/C2 (Fragment)	521248	-	-	1	521248	5.71704	521248	-	-	-	-	-	0	0	-	-	-	-	-	160953	-	1	160953	5.2067	160953	-	-	2150000	2790000	271508	3	5211508	6.71696	1737170	0.753534	75.3534
A0A2I3BRQ1	A0A2I3BRQ1	AI182371	AI182371	Expressed sequence AI182371	519818	518562	369382	3	1407762	6.14853	469254	0.184322	18.4322	759545	148420	257261	3	1165226	6.06641	388409	0.839291	83.9291	1610000	1640000	609537	3	3859537	6.58654	1286510	0.45586	45.586	644330	479436	525703	3	1649469	6.21734	549823	0.15469	15.469
A0A2I3BRX9	A0A2I3BRX9	Ralgapa1	Ralgapa1	Ral GTPase-activating protein subunit alpha-1	-	-	418622	1	418622	5.62182	418622	-	-	266294	571887	-	2	838181	5.92334	419090	0.515609	51.5609	-	782074	-	1	782074	5.89325	782074	-	-	-	-	-	0	0	-	-	-	-
A0A2R8VHF9;A0A338P6K2	A0A2R8VHF9	Myh11	Myh11	Myosin-11	1060000	693588	-	2	1753588	6.24393	876794	0.2955	29.55	976829	1260000	417554	3	2654383	6.42396	884794	0.484517	48.4517	-	184967	735706	2	920673	5.96411	460336	0.845971	84.5971	10400000	4100000	1360000	3	15860000	7.2003	5286670	0.876801	87.6801
A0A2R8VHP3	A0A2R8VHP3	Gm5478	Gm5478	Predicted pseudogene 5478	638099	550639	2040000	3	3228738	6.50903	1076250	0.77657	77.657	11600000	-	5310000	2	16910000	7.22814	8455000	0.526044	52.6044	-	1980000	7670000	2	9650000	6.98453	4825000	0.833873	83.3873	1290000	1960000	1750000	3	5000000	6.69897	1666670	0.205611	20.5611
A0A2R8VI94;A0A2R8W6P0;D3Z187	A0A2R8VI94	Cd47	Cd47	Leukocyte surface antigen CD47	50923	-	-	1	50923	4.70691	50923	-	-	-	58687.7	-	1	58687.7	4.76855	58687.7	-	-	-	78847.8	-	1	78847.8	4.89679	78847.8	-	-	-	-	-	0	0	-	-	-	-
A0A2R8VJW0	A0A2R8VJW0	Aco2	Aco2	Aconitate hydratase, mitochondrial (Fragment)	128359	-	773628	2	901987	5.9552	450994	1.01171	101.171	-	687637	560048	2	1247685	6.0961	623842	0.144618	14.4618	264673	-	-	1	264673	5.42271	264673	-	-	496163	587107	-	2	1083270	6.03474	541635	0.118728	11.8728
A0A338P6B6;Q8BTN3	A0A338P6B6	Tango2	Tango2	Transport and Golgi organization 2 homolog	-	1390000	-	1	1390000	6.14301	1390000	-	-	-	-	-	0	0	-	-	-	-	2440000	1750000	1660000	3	5850000	6.76716	1950000	0.218837	21.8837	-	782280	-	1	782280	5.89336	782280	-	-
A0A338P6I9	A0A338P6I9	Gm56451	Gm56451	Uncharacterized protein	1810000	2200000	961142	3	4971142	6.69646	1657050	0.382266	38.2266	1540000	1860000	865240	3	4265240	6.62994	1421750	0.357176	35.7176	2730000	1990000	2940000	3	7660000	6.88423	2553330	0.195443	19.5443	378322	556316	350753	3	1285391	6.10904	428464	0.260414	26.0414
A0A338P6N4	A0A338P6N4	Crybg3	Crybg3	Beta/gamma crystallin domain-containing protein 3	393988	389900	491893	3	1275781	6.10578	425260	0.13578	13.578	601211	612652	669403	3	1883266	6.27491	627755	0.0581736	5.81736	328714	997947	515821	3	1842482	6.2654	614161	0.562205	56.2205	391514	363215	571673	3	1326402	6.12268	442134	0.255743	25.5743
A0A338P6S8;A0A338P6W9;Q59IW5;Q59IW6;Q59IW7;Q59IW9	A0A338P6S8	Abi3bp	Abi3bp	ABI family member 3-binding protein	2770000	3630000	2490000	3	8890000	6.9489	2963330	0.200478	20.0478	2470000	2560000	1790000	3	6820000	6.83378	2273330	0.185187	18.5187	2020000	2830000	2620000	3	7470000	6.87332	2490000	0.168818	16.8818	5980000	6040000	6170000	3	18190000	7.25983	6063330	0.0160185	1.60185
A0A338P776	A0A338P776	Atp5o	Atp5o	ATP synthase subunit O, mitochondrial (Fragment)	99200000	161000000	49600000	3	309800000	8.49108	103267000	0.540457	54.0457	207000000	105000000	83400000	3	395400000	8.59704	131800000	0.500869	50.0869	125000000	163000000	178000000	3	466000000	8.66839	155333000	0.175874	17.5874	40300000	48300000	41500000	3	130100000	8.11428	43366700	0.0994846	9.94846
A0A338P7G3	A0A338P7G3	Atp5o	Atp5o	ATP synthase peripheral stalk subunit OSCP (Fragment)	14300000	32400000	18000000	3	64700000	7.8109	21566700	0.443397	44.3397	22200000	21300000	114000000	3	157500000	8.19728	52500000	1.01452	101.452	211000000	50200000	121000000	3	382200000	8.58229	127400000	0.632581	63.2581	41000000	38500000	62900000	3	142400000	8.15351	47466700	0.282809	28.2809
A0A3B2W820;A0A3B2W824;A0A3B2WBL1;A0A3B2WDD2;Q5XJF6	A0A3B2W820	Rpl10a	Rpl10a	60S ribosomal protein L10a	2510000	1900000	3090000	3	7500000	6.87506	2500000	0.238025	23.8025	1950000	2420000	705467	3	5075467	6.70548	1691820	0.523663	52.3663	-	-	-	0	0	-	-	-	-	1330000	1420000	84685.5	3	2.83469e+06	6.4525	944895	0.789846	78.9846
A0A3B2WBC6	A0A3B2WBC6	Polr2m	Polr2m	DNA-directed RNA polymerase II subunit GRINL1A	1570000	1360000	-	2	2930000	6.46687	1465000	0.10136	10.136	2520000	223777	1090000	3	3833777	6.58363	1277930	0.9074	90.74	2940000	4540000	2950000	3	10430000	7.01828	3476670	0.264876	26.4876	2100000	1880000	1710000	3	5690000	6.75511	1896670	0.103093	10.3093
A0A3B2WBE1	A0A3B2WBE1	Epb41l3	Epb41l3	Band 4.1-like protein 3 (Fragment)	178199	-	-	1	178199	5.25091	178199	-	-	96380.4	230963	-	2	327343	5.515	163672	0.581434	58.1434	350250	515615	279692	3	1145557	6.05902	381852	0.317125	31.7125	-	267207	239357	2	506564	5.70463	253282	0.077751	7.7751
A0A3B2WCT2	A0A3B2WCT2	Vmn2r70	Vmn2r70	Vomeronasal 2, receptor 70	-	-	-	0	0	-	-	-	-	-	-	-	0	0	-	-	-	-	-	-	-	0	0	-	-	-	-	3400000	-	-	1	3400000	6.53148	3400000	-	-
A0A494B9G1	A0A494B9G1	Mrpl49	Mrpl49	39S ribosomal protein L49, mitochondrial (Fragment)	85511.3	-	-	1	85511.3	4.93202	85511.3	-	-	-	-	-	0	0	-	-	-	-	-	-	-	0	0	-	-	-	-	-	134889	567979	2	702868	5.84687	351434	0.871404	87.1404
A0A494B9K4	A0A494B9K4	Add3	Add3	Gamma-adducin	426315	-	-	1	426315	5.62973	426315	-	-	842107	343381	-	2	1185488	6.0739	592744	0.594949	59.4949	-	86214.3	-	1	86214.3	4.93558	86214.3	-	-	482419	327837	323996	3	1134252	6.05471	378084	0.23904	23.904
A0A494B9V8	A0A494B9V8	Ptar1	Ptar1	Protein prenyltransferase alpha subunit repeat-containing 1	753438	993858	1170000	3	2917296	6.46498	972432	0.215034	21.5034	2420000	-	257628	2	2677628	6.42775	1338810	1.14208	114.208	388200	314030	74639.3	3	776869	5.89035	258956	0.632827	63.2827	710034	225225	1170000	3	2105259	6.32331	701753	0.673231	67.3231
A0A494BB10	A0A494BB10	Gm50478	Gm50478	Predicted gene, 50478	-	-	-	0	0	-	-	-	-	69000.4	-	-	1	69000.4	4.83885	69000.4	-	-	-	-	-	0	0	-	-	-	-	-	-	-	0	0	-	-	-	-
A0A494BBE3;G3X8R0	A0A494BBE3	Reep5	Reep5	Receptor expression-enhancing protein 5 (Fragment)	49500000	37000000	34800000	3	121300000	8.08386	40433300	0.196092	19.6092	25600000	41800000	29100000	3	96500000	7.98453	32166700	0.265003	26.5003	22000000	22200000	27300000	3	71500000	7.85431	23833300	0.126037	12.6037	4970000	4030000	4580000	3	13580000	7.1329	4526670	0.104329	10.4329
A0A494BBL8;E9QP49	A0A494BBL8	Ehbp1l1	Ehbp1l1	EH domain-binding protein 1-like protein 1 (Fragment)	-	-	-	0	0	-	-	-	-	-	-	-	0	0	-	-	-	-	-	32820.7	-	1	32820.7	4.51615	32820.7	-	-	-	-	68043.1	1	68043.1	4.83278	68043.1	-	-
A0A571BDS0	A0A571BDS0	Xirp1	Xirp1	Xin actin-binding repeat-containing protein 1	1670000	2040000	2520000	3	6230000	6.79449	2076670	0.205225	20.5225	2490000	2250000	3350000	3	8090000	6.90795	2696670	0.214483	21.4483	1720000	2280000	1880000	3	5880000	6.76938	1960000	0.147165	14.7165	3720000	4460000	3440000	3	11620000	7.06521	3873330	0.13606	13.606
A0A571BE98	A0A571BE98	Lsmem2	Lsmem2	Leucine-rich single-pass membrane protein 2	-	196214	-	1	196214	5.29273	196214	-	-	137662	365965	-	2	503627	5.70211	251814	0.641088	64.1088	-	-	-	0	0	-	-	-	-	-	-	-	0	0	-	-	-	-
A0A571BEC9	A0A571BEC9	Plin4	Plin4	Perilipin-4	237207	816803	1270000	3	2324010	6.36624	774670	0.668264	66.8264	1000000	578547	1470000	3	3048547	6.48409	1016180	0.438845	43.8845	1890000	3130000	1450000	3	6470000	6.8109	2156670	0.403942	40.3942	755496	649298	1890000	3	3294794	6.51783	1098260	0.626184	62.6184
A0A571BEE9;A0A7P0A164	A0A571BEE9	Iqcf3	Iqcf3	IQ domain-containing protein F3	182000000	212000000	180000000	3	574000000	8.75891	191333000	0.0936887	9.36887	154000000	163000000	148000000	3	465000000	8.66745	155000000	0.0487086	4.87086	66400000	34300000	127000000	3	227700000	8.35736	75900000	0.620218	62.0218	170000000	147000000	140000000	3	457000000	8.65992	152333000	0.103031	10.3031
A0A571BEI2	A0A571BEI2	Aak1	Aak1	AP2-associated protein kinase 1 (Fragment)	1340000	1230000	972611	3	3542611	6.54932	1180870	0.159677	15.9677	1640000	1880000	559445	3	4079445	6.6106	1359820	0.517314	51.7314	2420000	2880000	2460000	3	7760000	6.88986	2586670	0.098513	9.8513	1320000	1450000	1690000	3	4460000	6.64933	1486670	0.126259	12.6259
A0A571BEV2	A0A571BEV2	Gm8251	Gm8251	Predicted gene 8251	99763.6	715931	-	2	815695	5.91153	407847	1.06828	106.828	-	-	1330000	1	1330000	6.12385	1330000	-	-	2370000	1600000	2440000	3	6410000	6.80686	2136670	0.218136	21.8136	1850000	1620000	1410000	3	4880000	6.68842	1626670	0.135292	13.5292
A0A571BF82	A0A571BF82	Ccdc30	Ccdc30	Coiled-coil domain-containing protein 30 (Fragment)	583578	-	-	1	583578	5.7661	583578	-	-	209533	121882	-	2	331415	5.52037	165708	0.374024	37.4024	-	-	-	0	0	-	-	-	-	80403.8	-	64887.1	2	145291	5.16224	72645.4	0.151034	15.1034
A0A571BF93;A0A571BGC6	A0A571BF93	Macf1	Macf1	Microtubule-actin cross-linking factor 1	-	-	-	0	0	-	-	-	-	-	-	5500000	1	5500000	6.74036	5500000	-	-	8100000	7210000	7690000	3	23000000	7.36173	7666670	0.0581033	5.81033	-	7240000	11200000	2	18440000	7.26576	9220000	0.303703	30.3703
A0A571BGD8	A0A571BGD8	Ppp1r12b	Ppp1r12b	Protein phosphatase 1 regulatory subunit 12B	139831	114015	-	2	253846	5.40457	126923	0.143825	14.3825	62660.9	311915	-	2	374576	5.57354	187288	0.94106	94.106	-	-	-	0	0	-	-	-	-	115304	61720.2	444762	3	621786	5.79364	207262	1.00076	100.076
A0A5F8MP54	A0A5F8MP54	Xirp2	Xirp2	Xin actin-binding repeat-containing protein 2 (Fragment)	-	-	-	0	0	-	-	-	-	-	-	-	0	0	-	-	-	-	-	-	-	0	0	-	-	-	-	768748	538898	-	2	1307646	6.11649	653823	0.248582	24.8582
A0A5F8MPD6	A0A5F8MPD6	Filip1	Filip1	Filamin-A-interacting protein 1	546656	1230000	1200000	3	2976656	6.47373	992219	0.389188	38.9188	-	276169	457042	2	733211	5.86523	366606	0.348867	34.8867	-	-	-	0	0	-	-	-	-	579907	473752	483368	3	1537027	6.18668	512342	0.114591	11.4591
A0A5F8MPE1	A0A5F8MPE1	Epb41l3	Epb41l3	Band 4.1-like protein 3	-	-	-	0	0	-	-	-	-	-	-	-	0	0	-	-	-	-	-	-	-	0	0	-	-	-	-	-	-	160339	1	160339	5.20504	160339	-	-
A0A5F8MPH8	A0A5F8MPH8	Tnxb	Tnxb	Tenascin XB	3500000	4080000	3770000	3	11350000	7.055	3783330	0.0767127	7.67127	3830000	4560000	3940000	3	12330000	7.09096	4110000	0.0957599	9.57599	3730000	3960000	2880000	3	10570000	7.02407	3523330	0.161463	16.1463	6620000	5380000	4330000	3	16330000	7.21299	5443330	0.21059	21.059
A0A5F8MPJ2;A0A668KL65;E9Q6A3	A0A5F8MPJ2	Sorbs1	Sorbs1	Sorbin and SH3 domain-containing protein 1	4490000	4200000	3010000	3	11700000	7.06819	3900000	0.201098	20.1098	4510000	6070000	1830000	3	12410000	7.09377	4136670	0.518416	51.8416	4400000	3430000	4960000	3	12790000	7.10687	4263330	0.181572	18.1572	4560000	6860000	6580000	3	18000000	7.25527	6000000	0.209152	20.9152
A0A5F8MPJ2	A0A5F8MPJ2	Sorbs1	Sorbs1	Sorbin and SH3 domain-containing protein 1	1970000	1720000	-	2	3690000	6.56703	1845000	0.0958139	9.58139	2460000	554575	-	2	3014575	6.47923	1507290	0.893883	89.3883	-	23038.9	-	1	23038.9	4.36246	23038.9	-	-	3540000	3950000	24990.7	3	7.51499e+06	6.87593	2505000	0.861282	86.1282
A0A5F8MPM3;Q8BSH2	A0A5F8MPM3	Olfml1	Olfml1	Olfactomedin-like 1	-	-	-	0	0	-	-	-	-	-	-	-	0	0	-	-	-	-	-	-	-	0	0	-	-	-	-	1780000	1590000	-	2	3370000	6.52763	1685000	0.0797331	7.97331
A0A5F8MPM4;E9QK82	A0A5F8MPM4	Mpz	Mpz	Myelin protein P0	-	-	-	0	0	-	-	-	-	-	-	-	0	0	-	-	-	-	-	-	-	0	0	-	-	-	-	963210	1020000	1800000	3	3783210	6.57786	1261070	0.370788	37.0788
A0A5F8MPQ4	A0A5F8MPQ4	Sorbs2	Sorbs2	Sorbin and SH3 domain-containing protein 2 (Fragment)	-	-	-	0	0	-	-	-	-	1750000	2340000	695387	3	4785387	6.67992	1595130	0.522323	52.2323	-	-	-	0	0	-	-	-	-	1860000	1920000	811769	3	4591769	6.66198	1530590	0.407189	40.7189
A0A5F8MPR4	A0A5F8MPR4	Xirp2	Xirp2	Xin actin-binding repeat-containing protein 2	15724.8	-	-	1	15724.8	4.19659	15724.8	-	-	-	-	-	0	0	-	-	-	-	-	-	-	0	0	-	-	-	-	1350000	1360000	715380	3	3425380	6.53471	1141790	0.323455	32.3455
A0A5F8MPU6;A0A5F8MQC8	A0A5F8MPU6	Tecr	Tecr	Very-long-chain enoyl-CoA reductase (Fragment)	2540000	860292	1600000	3	5000292	6.699	1666760	0.505076	50.5076	1340000	951762	-	2	2291762	6.36017	1145880	0.239576	23.9576	-	-	-	0	0	-	-	-	-	-	-	-	0	0	-	-	-	-
A0A5F8MPW1;Q3UTR7	A0A5F8MPW1	Agt	Agt	Angiotensinogen	115744	-	-	1	115744	5.0635	115744	-	-	-	-	-	0	0	-	-	-	-	-	-	-	0	0	-	-	-	-	182935	-	-	1	182935	5.2623	182935	-	-
A0A5F8MPZ2;E9Q7C9;Q5UE59;Q7TNF4;Q8CD76	A0A5F8MPZ2	Klc1	Klc1	Kinesin light chain	317691	-	229318	2	547009	5.73799	273504	0.228476	22.8476	808685	758858	559951	3	2127494	6.32787	709165	0.185574	18.5574	-	1490000	811957	2	2301957	6.3621	1150980	0.416558	41.6558	1630000	2000000	2480000	3	6110000	6.78604	2036670	0.209256	20.9256
A0A5K1VVQ1	A0A5K1VVQ1	Ttn	Ttn	Titin	-	130820	-	1	130820	5.11667	130820	-	-	-	108230	-	1	108230	5.03435	108230	-	-	-	-	-	0	0	-	-	-	-	-	-	71798	1	71798	4.85611	71798	-	-
A0A668KL65	A0A668KL65	Sorbs1	Sorbs1	Sorbin and SH3 domain-containing protein 1 (Fragment)	2860000	3620000	3630000	3	10110000	7.00475	3370000	0.131069	13.1069	4240000	3860000	5420000	3	13520000	7.13098	4506670	0.180504	18.0504	3890000	4470000	5290000	3	13650000	7.13513	4550000	0.154598	15.4598	824533	977365	850641	3	2652539	6.42366	884180	0.0924584	9.24584
A0A668KLG2	A0A668KLG2	Sorbs1	Sorbs1	Sorbin and SH3 domain-containing protein 1 (Fragment)	9720000	8470000	8040000	3	26230000	7.4188	8743330	0.099815	9.9815	14100000	10800000	6630000	3	31530000	7.49872	10510000	0.356178	35.6178	6290000	8030000	12300000	3	26620000	7.42521	8873330	0.348514	34.8514	7810000	13800000	14400000	3	36010000	7.55642	12003300	0.303574	30.3574
A0A668KLU9;E9PUM5;E9Q8B5;E9Q8B6;Q4LDF6;Q61405	A0A668KLU9	Cfhr2;Cfhr4	Cfhr2	Complement factor H-related 2	77014.2	-	-	1	77014.2	4.88657	77014.2	-	-	-	-	-	0	0	-	-	-	-	230225	248311	366889	3	845425	5.92708	281808	0.263423	26.3423	433615	269207	211538	3	914360	5.96112	304787	0.378082	37.8082
A0A6I8MWX0;E9Q043	A0A6I8MWX0	Fndc1	Fndc1	Fibronectin type III domain-containing 1	-	-	-	0	0	-	-	-	-	-	-	-	0	0	-	-	-	-	-	-	-	0	0	-	-	-	-	221571	-	115958	2	337529	5.52831	168764	0.442508	44.2508
A0A7N9VR94	A0A7N9VR94	Ahnak2	Ahnak2	AHNAK nucleoprotein 2	8650000	9300000	9840000	3	27790000	7.44389	9263330	0.0643231	6.43231	11900000	8850000	6350000	3	27100000	7.43297	9033330	0.307698	30.7698	15400000	20700000	15500000	3	51600000	7.71265	17200000	0.17625	17.625	53300000	61900000	71700000	3	186900000	8.27161	62300000	0.147777	14.7777
A1BN54	A1BN54	Actn1	Actn1	Alpha actinin 1a	890141	1100000	633376	3	2623517	6.41888	874506	0.267242	26.7242	1130000	-	1100000	2	2230000	6.3483	1115000	0.0190253	1.90253	2500000	2390000	2020000	3	6910000	6.83948	2303330	0.109173	10.9173	13700000	11400000	12300000	3	37400000	7.57287	12466700	0.0929697	9.29697
A1L317;B1AQ75;P02535;P05784;P08730;P19001;Q497I4;Q61414;Q61781;Q61897;Q62168;Q6IFX2;Q9QWL7;Q9Z2K1	A1L317	Krt10;Krt13;Krt14;Krt15;Krt16;Krt17;Krt18;Krt19;Krt24;Krt32;Krt33b;Krt35;Krt36;Krt42	Krt10	Keratin, type I cytoskeletal 24	256000000	261000000	211000000	3	728000000	8.86213	242667000	0.11348	11.348	385000000	356000000	436000000	3	1177000000	9.07078	392333000	0.103231	10.3231	1280000000	483000000	1400000000	3	3163000000	9.5001	1054330000	0.472729	47.2729	157000000	172000000	311000000	3	640000000	8.80618	213333000	0.398033	39.8033
A1L317;B1AQ75;P02535;P05784;P08730;P19001;Q497I4;Q61414;Q61765;Q61781;Q61897;Q62168;Q6IFX2;Q9QWL7;Q9Z2K1	A1L317	Krt10;Krt13;Krt14;Krt15;Krt16;Krt17;Krt18;Krt19;Krt24;Krt31;Krt32;Krt33b;Krt35;Krt36;Krt42	Krt10	Keratin, type I cytoskeletal 24	3480000	2470000	1650000	3	7600000	6.88081	2533330	0.361833	36.1833	4590000	2800000	2550000	3	9940000	6.99739	3313330	0.335816	33.5816	13800000	2630000	24300000	3	40730000	7.60991	13576700	0.798188	79.8188	2090000	2250000	2760000	3	7100000	6.85126	2366670	0.147847	14.7847
A1L317;P08730;Q61414	A1L317	Krt13;Krt15;Krt24	Krt13	Keratin, type I cytoskeletal 24	67182.5	511914	-	2	579096	5.76275	289548	1.08608	108.608	-	233891	-	1	233891	5.36901	233891	-	-	22057.8	-	-	1	22057.8	4.34356	22057.8	-	-	-	-	74146	1	74146	4.87009	74146	-	-
A1L3P4	A1L3P4	Slc9a6	Slc9a6	Sodium/hydrogen exchanger	241055	156226	156689	3	553970	5.74349	184657	0.264507	26.4507	115029	125855	306837	3	547721	5.73856	182574	0.59018	59.018	-	-	-	0	0	-	-	-	-	8168.64	-	-	1	8168.64	3.91215	8168.64	-	-
A2A432;Q3TCH7	A2A432	Cul4a;Cul4b	Cul4a	Cullin-4B	410003	491927	760495	3	1662425	6.22074	554142	0.330857	33.0857	521555	319562	868855	3	1709972	6.23299	569991	0.487431	48.7431	908739	982339	1800000	3	3691078	6.56715	1230360	0.402073	40.2073	944847	755998	272798	3	1973643	6.29527	657881	0.526845	52.6845
A2A432	A2A432	Cul4b	Cul4b	Cullin-4B	-	345366	85027.6	2	430394	5.63387	215197	0.855436	85.5436	-	194238	-	1	194238	5.28833	194238	-	-	-	383759	510844	2	894603	5.95163	447302	0.2009	20.09	383865	237782	298022	3	919669	5.96363	306556	0.239481	23.9481
A2A482;A2A483;A2A484;E9Q8D1;Q3U1M7;Q3UH28	A2A482	Zmynd8	Zmynd8	Zinc finger, MYND-type-containing 8	18730.3	-	-	1	18730.3	4.27254	18730.3	-	-	69150.3	113801	-	2	182951	5.26234	91475.6	0.34515	34.515	-	-	-	0	0	-	-	-	-	212539	166978	265244	3	644761	5.8094	214920	0.228812	22.8812
A2A4M2;Q64526;Q9D141;Q9D3H7	A2A4M2	Gm11559;Gm11567;Gm11568;Krtap9-1	Gm11559	Predicted gene 11568	-	-	-	0	0	-	-	-	-	-	-	-	0	0	-	-	-	-	-	-	3240000	1	3240000	6.51055	3240000	-	-	-	-	-	0	0	-	-	-	-
A2A4P0	A2A4P0	Dhx8	Dhx8	ATP-dependent RNA helicase DHX8	7870000	13900000	10500000	3	32270000	7.5088	10756700	0.281052	28.1052	11900000	-	16800000	2	28700000	7.45788	14350000	0.241451	24.1451	18500000	-	14400000	2	32900000	7.5172	16450000	0.176239	17.6239	8430000	10000000	16300000	3	34730000	7.5407	11576700	0.35979	35.979
A2A4P0;O35286	A2A4P0	Dhx15;Dhx8	Dhx15	ATP-dependent RNA helicase DHX8	2470000	2730000	3190000	3	8390000	6.92376	2796670	0.13037	13.037	2650000	2870000	-	2	5520000	6.74194	2760000	0.0563636	5.63636	-	-	-	0	0	-	-	-	-	3590000	3510000	4040000	3	11140000	7.04689	3713330	0.0769431	7.69431
A2A5R2	A2A5R2	Arfgef2	Arfgef2	Brefeldin A-inhibited guanine nucleotide-exchange protein 2	659954	471146	832262	3	1963362	6.293	654454	0.275987	27.5987	686038	870133	422489	3	1978660	6.29637	659553	0.341131	34.1131	195589	289235	842640	3	1327464	6.12302	442488	0.790283	79.0283	195792	241091	442292	3	879175	5.94408	293058	0.447726	44.7726
A2A5R2;G3X9K3	A2A5R2	Arfgef1;Arfgef2	Arfgef1	Brefeldin A-inhibited guanine nucleotide-exchange protein 2	627579	-	-	1	627579	5.79767	627579	-	-	295664	-	-	1	295664	5.4708	295664	-	-	-	-	-	0	0	-	-	-	-	598113	416894	-	2	1015007	6.00647	507504	0.252493	25.2493
A2A5R8;A2A5S3;Q9DBE7;V9GX87	A2A5R8	Stau1	Stau1	Double-stranded RNA-binding protein Staufen homolog 1	763254	818768	800134	3	2382156	6.37697	794052	0.0355799	3.55799	940085	709667	-	2	1649752	6.21742	824876	0.197521	19.7521	-	-	-	0	0	-	-	-	-	712909	542582	791866	3	2047357	6.31119	682452	0.186683	18.6683
A2A6P4	A2A6P4	Fam104a	Fam104a	Family with sequence similarity 104, member A	89339.8	33388	97690.7	3	220418	5.34325	73472.8	0.475886	47.5886	89789.9	283845	-	2	373635	5.57245	186817	0.734501	73.4501	-	26193.5	-	1	26193.5	4.41819	26193.5	-	-	-	-	14552.3	1	14552.3	4.16293	14552.3	-	-
A2A6Q8;D6RFU4;Q9CZ19	A2A6Q8	Myl4	Myl4	Myosin light chain 4 (Fragment)	-	698292	1230000	2	1928292	6.28517	964146	0.389956	38.9956	1110000	389341	2970000	3	4469341	6.65024	1489780	0.893815	89.3815	1800000	-	15800000	2	17600000	7.24551	8800000	1.12494	112.494	1200000	1980000	12200000	3	15380000	7.18696	5126670	1.19729	119.729
A2A7S7	A2A7S7	Yars	Yars	Tyrosine--tRNA ligase	4270000	4370000	3700000	3	12340000	7.09132	4113330	0.0878685	8.78685	4490000	5560000	3830000	3	13880000	7.14239	4626670	0.188702	18.8702	5980000	5770000	6050000	3	17800000	7.25042	5933330	0.024559	2.4559	5400000	6000000	6420000	3	17820000	7.25091	5940000	0.0863031	8.63031
A2A863	A2A863	Itgb4	Itgb4	Integrin beta-4	905897	1180000	1050000	3	3135897	6.49636	1045300	0.13117	13.117	363007	569177	1040000	3	1972184	6.29495	657395	0.527858	52.7858	1500000	789326	1140000	3	3429326	6.53521	1143110	0.31086	31.086	704942	538723	632539	3	1876204	6.27328	625401	0.133257	13.3257
A2A8U2	A2A8U2	Tmem201	Tmem201	Transmembrane protein 201	1280000	1020000	1320000	3	3620000	6.55871	1206670	0.134992	13.4992	1100000	1920000	881972	3	3901972	6.59128	1300660	0.420812	42.0812	-	809865	879817	2	1689682	6.2278	844841	0.0585477	5.85477	239853	793201	426993	3	1460047	6.16437	486682	0.578327	57.8327
A2A8Z1	A2A8Z1	Osbpl9	Osbpl9	Oxysterol-binding protein-related protein 9	491505	371803	525703	3	1389011	6.14271	463004	0.174538	17.4538	-	882180	671532	2	1553712	6.19137	776856	0.191735	19.1735	652394	792225	519261	3	1963880	6.29311	654627	0.208509	20.8509	975773	834791	1050000	3	2860564	6.45645	953521	0.114645	11.4645
A2A9L4;F8VPZ1	A2A9L4	Trim63	Trim63	E3 ubiquitin-protein ligase TRIM63	298999	904513	-	2	1203512	6.08045	601756	0.711523	71.1523	1180000	1100000	-	2	2280000	6.35793	1140000	0.0496215	4.96215	-	-	-	0	0	-	-	-	-	852245	874770	-	2	1727015	6.2373	863508	0.0184452	1.84452
A2AAE1	A2AAE1	Kiaa1109	Kiaa1109	Transmembrane protein KIAA1109	-	32095.9	315113	2	347209	5.54059	173604	1.15275	115.275	-	38595	-	1	38595	4.58653	38595	-	-	-	228327	-	1	228327	5.35856	228327	-	-	-	-	-	0	0	-	-	-	-
A2AAJ9	A2AAJ9	Obscn	Obscn	Obscurin	41500000	40000000	39500000	3	121000000	8.08279	40333300	0.0258058	2.58058	39500000	51000000	32700000	3	123200000	8.09061	41066700	0.225245	22.5245	44100000	46000000	49600000	3	139700000	8.1452	46566700	0.0599881	5.99881	10800000	11200000	10800000	3	32800000	7.51587	10933300	0.0211226	2.11226
A2AAY5;O89032	A2AAY5	Sh3pxd2a;Sh3pxd2b	Sh3pxd2a	SH3 and PX domain-containing protein 2B	173517	198432	305752	3	677701	5.83104	225900	0.311052	31.1052	273427	-	-	1	273427	5.43684	273427	-	-	-	-	-	0	0	-	-	-	-	573580	621282	-	2	1194862	6.07732	597431	0.0564591	5.64591
A2AAY5	A2AAY5	Sh3pxd2b	Sh3pxd2b	SH3 and PX domain-containing protein 2B	83860.9	190834	79840.4	3	354535	5.54966	118178	0.5327	53.27	125862	132644	204765	3	463271	5.66584	154424	0.283173	28.3173	-	-	-	0	0	-	-	-	-	582785	419672	553143	3	1555600	6.1919	518533	0.167568	16.7568
A2AB59	A2AB59	Arhgap27	Arhgap27	Rho GTPase-activating protein 27	102929	-	125728	2	228657	5.35918	114328	0.141009	14.1009	-	155894	-	1	155894	5.19283	155894	-	-	-	-	-	0	0	-	-	-	-	206343	-	159179	2	365522	5.56291	182761	0.182479	18.2479
A2ABU4	A2ABU4	Myom3	Myom3	Myomesin-3	-	538055	-	1	538055	5.73083	538055	-	-	-	-	1500000	1	1500000	6.17609	1500000	-	-	-	-	-	0	0	-	-	-	-	5600000	6140000	6370000	3	18110000	7.25792	6036670	0.0654771	6.54771
A2ACQ1;Q8K1G9	A2ACQ1	Dhx35	Dhx35	RNA helicase	167473	-	-	1	167473	5.22394	167473	-	-	-	205895	317055	2	522950	5.71846	261475	0.30061	30.061	-	-	412843	1	412843	5.61578	412843	-	-	314029	238256	329604	3	881889	5.94541	293963	0.166239	16.6239
A2ADY9	A2ADY9	Ddi2	Ddi2	Protein DDI1 homolog 2	896873	976531	707296	3	2580700	6.41174	860233	0.160778	16.0778	1090000	367726	317759	3	1775485	6.24932	591828	0.730198	73.0198	1230000	1120000	757136	3	3107136	6.49236	1035710	0.238912	23.8912	1730000	1390000	1540000	3	4660000	6.66839	1553330	0.109694	10.9694
A2AEX7	A2AEX7	Fhl1	Fhl1	Four and a half LIM domains protein 1	-	-	-	0	0	-	-	-	-	-	-	-	0	0	-	-	-	-	-	-	-	0	0	-	-	-	-	903156	-	1250000	2	2153156	6.33308	1076580	0.22781	22.781
A2AF47;Q8BIK4	A2AF47	Dock11;Dock9	Dock11	Dedicator of cytokinesis protein 11	407985	-	-	1	407985	5.61064	407985	-	-	297686	184195	-	2	481881	5.68294	240940	0.333071	33.3071	-	-	-	0	0	-	-	-	-	469285	489770	-	2	959055	5.98184	479528	0.030207	3.0207
A2AF47	A2AF47	Dock11	Dock11	Dedicator of cytokinesis protein 11	64751.6	-	-	1	64751.6	4.81125	64751.6	-	-	-	-	-	0	0	-	-	-	-	-	-	-	0	0	-	-	-	-	-	341535	-	1	341535	5.53344	341535	-	-
A2AFQ2;Q99N15	A2AFQ2	Hsd17b10	Hsd17b10	3-hydroxyacyl-CoA dehydrogenase type-2	7470000	-	7970000	2	15440000	7.18865	7720000	0.0457971	4.57971	2280000	5270000	8660000	3	16210000	7.20978	5403330	0.590763	59.0763	10300000	-	21900000	2	32200000	7.50786	16100000	0.509468	50.9468	15700000	11500000	13100000	3	40300000	7.60531	13433300	0.157798	15.7798
A2AFR3	A2AFR3	Frmpd4	Frmpd4	FERM and PDZ domain-containing protein 4	-	220250	-	1	220250	5.34292	220250	-	-	-	-	239480	1	239480	5.37927	239480	-	-	561897	634126	454685	3	1650708	6.21767	550236	0.164088	16.4088	98647	116042	246675	3	461364	5.66404	153788	0.526122	52.6122
A2AGL3;E9Q401	A2AGL3	Ryr2;Ryr3	Ryr2	Ryanodine receptor 3	17000000	10100000	13600000	3	40700000	7.60959	13566700	0.254309	25.4309	8680000	16600000	4860000	3	30140000	7.47914	10046700	0.596032	59.6032	3410000	4970000	3750000	3	12130000	7.08386	4043330	0.202883	20.2883	1610000	1530000	922789	3	4062789	6.60882	1354260	0.277496	27.7496
A2AGL3	A2AGL3	Ryr3	Ryr3	Ryanodine receptor 3	4890000	5510000	4520000	3	14920000	7.17377	4973330	0.100583	10.0583	5660000	3860000	4970000	3	14490000	7.16107	4830000	0.188019	18.8019	4420000	1620000	3480000	3	9520000	6.97864	3173330	0.449044	44.9044	1340000	1080000	1990000	3	4410000	6.64444	1470000	0.318858	31.8858
A2AGL3;E9PZQ0;E9Q401	A2AGL3	Ryr1;Ryr2;Ryr3	Ryr1	Ryanodine receptor 3	7190000	-	1130000	2	8320000	6.92012	4160000	1.03006	103.006	3860000	6120000	-	2	9980000	6.99913	4990000	0.320253	32.0253	4740000	2010000	3400000	3	10150000	7.00647	3383330	0.403471	40.3471	1120000	1020000	-	2	2140000	6.33041	1070000	0.0660847	6.60847
A2AGT5	A2AGT5	Ckap5	Ckap5	Cytoskeleton-associated protein 5	1440000	1240000	1790000	3	4470000	6.65031	1490000	0.186838	18.6838	1270000	1480000	1280000	3	4030000	6.60531	1343330	0.0881854	8.81854	1120000	1400000	1320000	3	3840000	6.58433	1280000	0.112673	11.2673	1230000	668804	645363	3	2544167	6.40555	848056	0.390282	39.0282
A2AHK0	A2AHK0	Dgkz	Dgkz	Diacylglycerol kinase	-	-	335235	1	335235	5.52535	335235	-	-	-	-	-	0	0	-	-	-	-	-	-	-	0	0	-	-	-	-	-	94381	-	1	94381	4.97488	94381	-	-
A2AI05	A2AI05	Ndor1	Ndor1	NADPH-dependent diflavin oxidoreductase 1	-	92179.7	-	1	92179.7	4.96464	92179.7	-	-	242680	-	-	1	242680	5.38503	242680	-	-	-	-	-	0	0	-	-	-	-	-	305002	-	1	305002	5.4843	305002	-	-
A2AIM4	A2AIM4	Tpm2	Tpm2	Tropomyosin beta chain	-	3680000	1990000	2	5670000	6.75358	2835000	0.42152	42.152	4070000	2260000	3820000	3	10150000	7.00647	3383330	0.289901	28.9901	8250000	4730000	6030000	3	19010000	7.27898	6336670	0.280893	28.0893	28800000	16000000	7350000	3	52150000	7.71725	17383300	0.620807	62.0807
A2AIV2	A2AIV2	Virma	Virma	Protein virilizer homolog	78328.1	-	-	1	78328.1	4.89392	78328.1	-	-	82108.1	148017	-	2	230125	5.36196	115063	0.405037	40.5037	-	-	-	0	0	-	-	-	-	-	-	-	0	0	-	-	-	-
A2AJ72;Q3TIX6	A2AJ72	Fubp3	Fubp3	Far upstream element (FUSE)-binding protein 3	791989	631835	471511	3	1895335	6.27769	631778	0.253632	25.3632	821901	691750	333426	3	1847077	6.26649	615692	0.41086	41.086	531038	917637	847440	3	2296115	6.36099	765372	0.269087	26.9087	1360000	1560000	1250000	3	4170000	6.62014	1390000	0.113066	11.3066
A2AJI0	A2AJI0	Map7d1	Map7d1	MAP7 domain-containing protein 1	3420000	2630000	3900000	3	9950000	6.99782	3316670	0.193349	19.3349	3310000	5080000	2940000	3	11330000	7.05423	3776670	0.302854	30.2854	4750000	4180000	2860000	3	11790000	7.07151	3930000	0.246688	24.6688	1590000	1150000	1100000	3	3840000	6.58433	1280000	0.210648	21.0648
A2AJT4	A2AJT4	Pnisr	Pnisr	Arginine/serine-rich protein PNISR	-	-	-	0	0	-	-	-	-	-	-	-	0	0	-	-	-	-	-	-	-	0	0	-	-	-	-	80883	37570.4	-	2	118453	5.07355	59226.7	0.517109	51.7109
A2AJW4	A2AJW4	Ppp1r3d	Ppp1r3d	Protein phosphatase 1 regulatory subunit	1970000	2120000	2290000	3	6380000	6.80482	2126670	0.0752841	7.52841	2330000	1260000	1190000	3	4780000	6.67943	1593330	0.401003	40.1003	1980000	2730000	2370000	3	7080000	6.85003	2360000	0.158941	15.8941	1750000	1240000	991905	3	3981905	6.60009	1327300	0.291203	29.1203
A2AKB4	A2AKB4	Frmpd1	Frmpd1	FERM and PDZ domain-containing protein 1	1560000	1610000	-	2	3170000	6.50106	1585000	0.0223062	2.23062	1350000	868065	-	2	2218065	6.34597	1109030	0.307276	30.7276	-	-	-	0	0	-	-	-	-	788171	606034	549508	3	1943713	6.28863	647904	0.192496	19.2496
A2AKD7	A2AKD7	Snta1	Snta1	Alpha-1-syntrophin	6420000	13100000	2410000	3	21930000	7.34104	7310000	0.738753	73.8753	4710000	14700000	12900000	3	32310000	7.50934	10770000	0.494403	49.4403	19800000	23400000	13900000	3	57100000	7.75664	19033300	0.251988	25.1988	9730000	7650000	8520000	3	25900000	7.4133	8633330	0.120999	12.0999
A2AKG8	A2AKG8	Focad	Focad	Focadhesin	76990.4	-	-	1	76990.4	4.88644	76990.4	-	-	112040	840926	-	2	952966	5.97908	476483	1.08168	108.168	438562	293431	410366	3	1142359	6.0578	380786	0.202093	20.2093	83015.2	40761.8	2420000	3	2543777	6.40548	847926	1.60582	160.582
A2AKQ8;Q99J38;Q9CY00	A2AKQ8	Ttc30a1;Ttc30a2;Ttc30b	Ttc30a1	Tetratricopeptide repeat protein 30A2	-	-	-	0	0	-	-	-	-	-	-	-	0	0	-	-	-	-	-	-	-	0	0	-	-	-	-	97206.6	96358.6	-	2	193565	5.28683	96782.6	0.0061956	0.61956
A2AKU9;Q8C2Q8	A2AKU9	Atp5c1	Atp5c1	ATP synthase subunit gamma	329000000	323000000	380000000	3	1032000000	9.01368	344000000	0.0910492	9.10492	296000000	265000000	223000000	3	784000000	8.89432	261333000	0.140196	14.0196	270000000	189000000	231000000	3	690000000	8.83885	230000000	0.176127	17.6127	109000000	95400000	78000000	3	282400000	8.45086	94133300	0.165072	16.5072
A2AKU9	A2AKU9	Atp5c1	Atp5c1	ATP synthase subunit gamma	9480000	1240000	620688	3	11340688	7.05464	3780230	1.30835	130.835	-	8330000	-	1	8330000	6.92065	8330000	-	-	-	2500000	-	1	2500000	6.39794	2500000	-	-	-	492593	454057	2	946650	5.97619	473325	0.0575695	5.75695
A2AL76;A2AL77;A2AL78;Q9CR06	A2AL76	Asph	Asph	Aspartyl/asparaginyl beta-hydroxylase	53000000	37700000	50200000	3	140900000	8.14891	46966700	0.17345	17.345	29400000	44900000	28000000	3	102300000	8.00988	34100000	0.275051	27.5051	-	-	-	0	0	-	-	-	-	1600000	1270000	2520000	3	5390000	6.73159	1796670	0.360552	36.0552
A2ALU4	A2ALU4	Shroom2	Shroom2	Protein Shroom2	162862	-	-	1	162862	5.21182	162862	-	-	196111	-	88538.7	2	284650	5.45431	142325	0.534447	53.4447	-	494098	-	1	494098	5.69381	494098	-	-	364741	374352	99730.9	3	838824	5.92367	279608	0.557395	55.7395
A2ALW5	A2ALW5	Dnajc25	Dnajc25	DnaJ homolog subfamily C member 25	240209	242085	323275	3	805569	5.9061	268523	0.176618	17.6618	287084	286791	-	2	573875	5.75882	286938	0.000722047	0.0722047	-	423024	-	1	423024	5.62637	423024	-	-	-	-	-	0	0	-	-	-	-
A2AM62;A2AM70	A2AM62	Hp1bp3	Hp1bp3	Heterochromatin protein 1-binding protein 3 (Fragment)	435169	355869	814059	3	1605097	6.2055	535032	0.457684	45.7684	332274	464018	154098	3	950390	5.9779	316797	0.490973	49.0973	565960	801192	406522	3	1773674	6.24887	591225	0.335819	33.5819	151528	96176.1	49061.3	3	296765	5.47241	98921.8	0.518475	51.8475
A2AMM0	A2AMM0	Cavin4	Cavin4	Caveolae-associated protein 4	9050000	8410000	9810000	3	27270000	7.43569	9090000	0.0771019	7.71019	4830000	7570000	8160000	3	20560000	7.31302	6853330	0.259278	25.9278	6940000	5530000	4660000	3	17130000	7.23376	5710000	0.201508	20.1508	4930000	4740000	7130000	3	16800000	7.22531	5600000	0.237218	23.7218
A2AMW0	A2AMW0	Capzb	Capzb	F-actin-capping protein subunit beta	1830000	2510000	1980000	3	6320000	6.80072	2106670	0.169585	16.9585	2960000	1350000	1480000	3	5790000	6.76268	1930000	0.463405	46.3405	1480000	1230000	2400000	3	5110000	6.70842	1703330	0.361728	36.1728	4740000	5420000	3710000	3	13870000	7.14208	4623330	0.186218	18.6218
A2AN08	A2AN08	Ubr4	Ubr4	E3 ubiquitin-protein ligase UBR4	1740000	1620000	2030000	3	5390000	6.73159	1796670	0.117324	11.7324	1550000	2680000	1760000	3	5990000	6.77743	1996670	0.301015	30.1015	1800000	2160000	1620000	3	5580000	6.74663	1860000	0.147825	14.7825	1090000	1020000	935170	3	3045170	6.48361	1015060	0.0763832	7.63832
A2ANX3	A2ANX3	Atp8b4	Atp8b4	Phospholipid-transporting ATPase	-	914002	1190000	2	2104002	6.32305	1052000	0.185513	18.5513	-	-	3070000	1	3070000	6.48714	3070000	-	-	-	-	-	0	0	-	-	-	-	-	-	537836	1	537836	5.73065	537836	-	-
A2API8;F7AA26	A2API8	Pakap	Pakap	Paralemmin A kinase anchor protein	3240000	3770000	3430000	3	10440000	7.0187	3480000	0.0771593	7.71593	4250000	2810000	3010000	3	10070000	7.00303	3356670	0.232399	23.2399	3290000	4580000	2750000	3	10620000	7.02612	3540000	0.265612	26.5612	11000000	9970000	9300000	3	30270000	7.48101	10090000	0.0848691	8.48691
A2API8	A2API8	Pakap	Pakap	Paralemmin A kinase anchor protein	-	509438	372129	2	881567	5.94526	440784	0.220272	22.0272	412992	492304	-	2	905296	5.95679	452648	0.123898	12.3898	208623	535976	608860	3	1353459	6.13145	451153	0.472512	47.2512	1210000	1410000	1470000	3	4090000	6.61172	1363330	0.0998561	9.98561
A2APY7	A2APY7	Ndufaf5	Ndufaf5	Arginine-hydroxylase NDUFAF5, mitochondrial	1490000	1870000	2060000	3	5420000	6.734	1806670	0.160644	16.0644	2030000	1880000	1560000	3	5470000	6.73799	1823330	0.131665	13.1665	4590000	-	3820000	2	8410000	6.9248	4205000	0.129482	12.9482	937334	914923	949974	3	2802231	6.4475	934077	0.0190038	1.90038
A2AQ07;P68372;P99024;Q7TMM9;Q922F4;Q9CWF2;Q9D6F9;Q9ERD7	A2AQ07	Tubb1;Tubb2a;Tubb2b;Tubb3;Tubb4a;Tubb4b;Tubb5;Tubb6	Tubb1	Tubulin beta-1 chain	43900000	38600000	39600000	3	122100000	8.08672	40700000	0.0691898	6.91898	69500000	11500000	26400000	3	107400000	8.031	35800000	0.841367	84.1367	8390000	10300000	8920000	3	27610000	7.44107	9203330	0.107137	10.7137	184000000	200000000	105000000	3	489000000	8.68931	163000000	0.31204	31.204
A2AQ07;P68372;P99024;Q7TMM9;Q922F4;Q9CWF2	A2AQ07	Tubb1;Tubb2a;Tubb2b;Tubb4b;Tubb5;Tubb6	Tubb1	Tubulin beta-1 chain	861980	4310000	59532.8	3	5.23151e+06	6.71863	1743840	1.29501	129.501	691700	4170000	11300000	3	16161700	7.20849	5387230	1.00383	100.383	6900000	266161	10900000	3	18066161	7.25687	6022050	0.89189	89.189	36500000	35200000	29400000	3	101100000	8.00475	33700000	0.112172	11.2172
A2AQ07	A2AQ07	Tubb1	Tubb1	Tubulin beta-1 chain	151118	737379	-	2	888497	5.94866	444248	0.933147	93.3147	-	-	-	0	0	-	-	-	-	4820000	1130000	362161	3	6312161	6.80018	2104050	1.13267	113.267	1910000	998460	1080000	3	3988460	6.60081	1329490	0.379387	37.9387
A2AQ19	A2AQ19	Rtf1	Rtf1	RNA polymerase-associated protein RTF1 homolog	470999	686408	716030	3	1873437	6.27264	624479	0.214163	21.4163	342017	522753	596303	3	1461073	6.16467	487024	0.26868	26.868	-	1130000	-	1	1130000	6.05308	1130000	-	-	875575	828417	766395	3	2470387	6.39276	823462	0.0664977	6.64977
A2AQ25	A2AQ25	Skt	Skt	Sickle tail protein	272659	195295	291632	3	759586	5.88058	253195	0.201554	20.1554	239533	220618	151182	3	611333	5.78628	203778	0.228291	22.8291	-	283326	-	1	283326	5.45229	283326	-	-	182436	162469	218116	3	563021	5.75052	187674	0.150212	15.0212
A2AQP0;P13541	A2AQP0	Myh3;Myh7b	Myh3	Myosin-7B	-	-	-	0	0	-	-	-	-	-	-	979704	1	979704	5.99109	979704	-	-	-	-	-	0	0	-	-	-	-	-	954618	-	1	954618	5.97983	954618	-	-
A2AQP0;P13541;Q02566;Q5SX40;Q91Z83	A2AQP0	Myh1;Myh3;Myh6;Myh7;Myh7b	Myh1	Myosin-7B	-	-	-	0	0	-	-	-	-	-	-	235218	1	235218	5.37147	235218	-	-	175096	-	4100000	2	4275096	6.63095	2137550	1.29837	129.837	1800000	2990000	289852	3	5079852	6.70585	1693280	0.799177	79.9177
A2AQP0;P13541;P13542;Q02566;Q5SX40;Q91Z83	A2AQP0	Myh1;Myh3;Myh6;Myh7;Myh7b;Myh8	Myh1	Myosin-7B	123000000	196000000	231000000	3	550000000	8.74036	183333000	0.300561	30.0561	84800000	201000000	198000000	3	483800000	8.68467	161267000	0.410742	41.0742	285000000	5410000	103000000	3	393410000	8.59485	131137000	1.0821	108.21	85800000	77000000	91200000	3	254000000	8.40483	84666700	0.0846557	8.46557
A2AQP0;O08638;P13541;P13542;Q02566;Q5SX39;Q5SX40;Q61879;Q6URW6;Q8VDD5;Q91Z83	A2AQP0	Myh1;Myh10;Myh11;Myh14;Myh3;Myh4;Myh6;Myh7;Myh7b;Myh8;Myh9	Myh1	Myosin-7B	64200000	75000000	128000000	3	267200000	8.42684	89066700	0.383386	38.3386	53300000	131000000	24400000	3	208700000	8.31952	69566700	0.792481	79.2481	87700000	68300000	68300000	3	224300000	8.35083	74766700	0.149807	14.9807	17500000	23200000	5030000	3	45730000	7.6602	15243300	0.609632	60.9632
A2AQP0;P13541;P13542;Q02566;Q5SX39;Q5SX40;Q91Z83	A2AQP0	Myh1;Myh3;Myh4;Myh6;Myh7;Myh7b;Myh8	Myh1	Myosin-7B	33100000	102000000	6070000	3	141170000	8.14974	47056700	1.05117	105.117	12200000	57000000	313000000	3	382200000	8.58229	127400000	1.27384	127.384	333000000	76800000	323000000	3	732800000	8.86499	244267000	0.594091	59.4091	189000000	166000000	133000000	3	488000000	8.68842	162667000	0.173044	17.3044
A2AQP0;P13541;P13542;Q02566;Q91Z83	A2AQP0	Myh3;Myh6;Myh7;Myh7b;Myh8	Myh3	Myosin-7B	21900000	27800000	-	2	49700000	7.69636	24850000	0.167885	16.7885	15800000	24800000	-	2	40600000	7.60853	20300000	0.313496	31.3496	-	1910000	-	1	1910000	6.28103	1910000	-	-	7270000	8930000	-	2	16200000	7.20952	8100000	0.144913	14.4913
A2AQP0;P13541;P13542;Q02566;Q5SX40	A2AQP0	Myh1;Myh3;Myh6;Myh7b;Myh8	Myh1	Myosin-7B	9210000	7360000	10000000	3	26570000	7.42439	8856670	0.152992	15.2992	7490000	7480000	-	2	14970000	7.17522	7485000	0.000944698	0.0944698	-	-	-	0	0	-	-	-	-	2820000	2860000	2960000	3	8640000	6.93651	2880000	0.0250386	2.50386
A2AQP0;O08638;P13541;P13542;Q02566;Q61879;Q6URW6;Q8VDD5;Q91Z83	A2AQP0	Myh10;Myh11;Myh14;Myh3;Myh6;Myh7;Myh7b;Myh8;Myh9	Myh10	Myosin-7B	1720000	2480000	2700000	3	6900000	6.83885	2300000	0.223565	22.3565	1100000	1940000	155606	3	3195606	6.50455	1065200	0.838062	83.8062	827731	401408	863048	3	2092187	6.3206	697396	0.368428	36.8428	468002	373444	-	2	841446	5.92503	420723	0.158923	15.8923
A2AQP0;P13541;Q02566;Q91Z83	A2AQP0	Myh3;Myh6;Myh7;Myh7b	Myh3	Myosin-7B	594495	2030000	3050000	3	5674495	6.75393	1891500	0.65218	65.218	2450000	2110000	-	2	4560000	6.65896	2280000	0.105446	10.5446	-	-	-	0	0	-	-	-	-	1410000	583535	-	2	1993535	6.29962	996768	0.586294	58.6294
A2AQP0	A2AQP0	Myh7b	Myh7b	Myosin-7B	2510000	1210000	786789	3	4506789	6.65387	1502260	0.597773	59.7773	2940000	3630000	5950000	3	12520000	7.0976	4173330	0.377838	37.7838	2210000	2480000	1150000	3	5840000	6.76641	1946670	0.361139	36.1139	1290000	1020000	336048	3	2646048	6.4226	882016	0.557492	55.7492
A2AQP0;O08638;P13541;P13542;Q02566;Q5SX40;Q91Z83	A2AQP0	Myh1;Myh11;Myh3;Myh6;Myh7;Myh7b;Myh8	Myh1	Myosin-7B	783171	3020000	41820.1	3	3.84499e+06	6.5849	1281660	1.20968	120.968	1400000	3990000	14500000	3	19890000	7.29863	6630000	1.04639	104.639	14300000	-	38900000	2	53200000	7.72591	26600000	0.653941	65.3941	16200000	19200000	5250000	3	40650000	7.60906	13550000	0.541908	54.1908
A2AQX6	A2AQX6	Gm14151	Gm14151	Predicted gene 14147	212571	-	-	1	212571	5.3275	212571	-	-	526345	155071	-	2	681416	5.83341	340708	0.770544	77.0544	-	-	-	0	0	-	-	-	-	1010000	912093	-	2	1922093	6.28377	961046	0.0720368	7.20368
A2AR02	A2AR02	Ppig	Ppig	Peptidyl-prolyl cis-trans isomerase G	199596	232011	217042	3	648649	5.81201	216216	0.0750326	7.50326	152355	390236	-	2	542591	5.73447	271296	0.620015	62.0015	-	-	-	0	0	-	-	-	-	460134	483081	501558	3	1444773	6.1598	481591	0.0430908	4.30908
A2ARA8	A2ARA8	Itga8	Itga8	Integrin alpha-8	-	-	-	0	0	-	-	-	-	-	-	-	0	0	-	-	-	-	-	-	-	0	0	-	-	-	-	339210	153024	-	2	492234	5.69217	246117	0.534922	53.4922
A2ARP1;Q6ZQB6	A2ARP1	Ppip5k1;Ppip5k2	Ppip5k1	Inositol hexakisphosphate and diphosphoinositol-pentakisphosphate kinase 1	319979	187456	91487.3	3	598922	5.77737	199641	0.574693	57.4693	207368	107659	87876.4	3	402903	5.6052	134301	0.476885	47.6885	115818	-	-	1	115818	5.06378	115818	-	-	25167.1	-	-	1	25167.1	4.40083	25167.1	-	-
A2ASQ1	A2ASQ1	Agrn	Agrn	Agrin	2720000	2550000	2780000	3	8050000	6.9058	2683330	0.0444609	4.44609	3590000	2630000	1020000	3	7240000	6.85974	2413330	0.538105	53.8105	3840000	4240000	2520000	3	10600000	7.02531	3533330	0.254738	25.4738	2230000	2600000	1710000	3	6540000	6.81558	2180000	0.205093	20.5093
A2ASS6	A2ASS6	Ttn	Ttn	Titin	163000000	123000000	155000000	3	441000000	8.64444	147000000	0.143986	14.3986	128000000	188000000	108000000	3	424000000	8.62737	141333000	0.294575	29.4575	135000000	115000000	146000000	3	396000000	8.5977	132000000	0.119062	11.9062	28400000	23700000	23600000	3	75700000	7.8791	25233300	0.1087	10.87
A2AST1;E9Q8Q6	A2AST1	Ccdc141	Ccdc141	Coiled-coil domain-containing 141	6910000	6910000	7080000	3	20900000	7.32015	6966670	0.0140885	1.40885	7300000	7610000	6150000	3	21060000	7.32346	7020000	0.109576	10.9576	6510000	5670000	7790000	3	19970000	7.30038	6656670	0.160378	16.0378	5500000	6130000	5810000	3	17440000	7.24155	5813330	0.0541881	5.41881
A2AT37	A2AT37	Upf2	Upf2	Regulator of nonsense transcripts 2	113845	176719	302599	3	593163	5.77317	197721	0.486107	48.6107	182652	139347	-	2	321999	5.50785	161000	0.190195	19.0195	404586	193217	-	2	597803	5.77656	298902	0.500032	50.0032	87452.7	126170	-	2	213623	5.32965	106811	0.256314	25.6314
A2AT70	A2AT70	Ttn	Ttn	Titin (Fragment)	8020000	4390000	8830000	3	21240000	7.32715	7080000	0.333976	33.3976	6260000	11100000	8980000	3	26340000	7.42062	8780000	0.276331	27.6331	2670000	4260000	6720000	3	13650000	7.13513	4550000	0.448465	44.8465	1940000	914286	1800000	3	4654286	6.66785	1551430	0.358511	35.8511
A2AT93	A2AT93	Plcb4	Plcb4	Phospholipase C, beta 4 (Fragment)	-	26945.4	-	1	26945.4	4.43048	26945.4	-	-	836028	343790	-	2	1179818	6.07182	589909	0.590031	59.0031	178919	196889	-	2	375808	5.57497	187904	0.0676234	6.76234	150295	151208	54610.8	3	356114	5.55159	118705	0.467621	46.7621
A2AUC9	A2AUC9	Klhl41	Klhl41	Kelch-like protein 41	9370000	12100000	10000000	3	31470000	7.4979	10490000	0.136267	13.6267	11900000	11300000	8040000	3	31240000	7.49471	10413300	0.19947	19.947	13900000	11700000	13300000	3	38900000	7.58995	12966700	0.0877055	8.77055	31400000	39000000	21500000	3	91900000	7.96332	30633300	0.286458	28.6458
A2AVA0	A2AVA0	Svep1	Svep1	Sushi, von Willebrand factor type A, EGF and pentraxin domain-containing protein 1	-	-	200344	1	200344	5.30178	200344	-	-	8290000	-	-	1	8290000	6.91855	8290000	-	-	-	-	-	0	0	-	-	-	-	205414	286455	137590	3	629459	5.79897	209820	0.355211	35.5211
A2AVZ9	A2AVZ9	Slc43a3	Slc43a3	Equilibrative nucleobase transporter 1	-	242309	-	1	242309	5.38437	242309	-	-	156758	273001	-	2	429759	5.63322	214880	0.382522	38.2522	-	-	-	0	0	-	-	-	-	822790	-	444250	2	1267040	6.10279	633520	0.422509	42.2509
A2AWA9;A6H6A9	A2AWA9	Rabgap1;Rabgap1l	Rabgap1	Rab GTPase-activating protein 1	723150	412453	610177	3	1745780	6.24199	581927	0.270246	27.0246	665645	287526	144898	3	1098069	6.04063	366023	0.735204	73.5204	-	-	-	0	0	-	-	-	-	180161	185897	90210.7	3	456269	5.65922	152090	0.352854	35.2854
A2AWA9	A2AWA9	Rabgap1	Rabgap1	Rab GTPase-activating protein 1	385039	221479	182375	3	788893	5.89702	262964	0.408848	40.8848	114923	168463	-	2	283386	5.45238	141693	0.267187	26.7187	285148	304925	-	2	590073	5.77091	295036	0.0473991	4.73991	344192	208043	291178	3	843413	5.92604	281138	0.244107	24.4107
A2AWP8	A2AWP8	Arhgef10l	Arhgef10l	Rho guanine nucleotide exchange factor 10-like protein	576251	388968	422655	3	1387874	6.14235	462625	0.2158	21.58	387171	458278	191734	3	1037183	6.01586	345728	0.399217	39.9217	396385	-	221368	2	617753	5.79081	308876	0.400664	40.0664	805018	705007	731852	3	2241877	6.35061	747292	0.0692667	6.92667
A2BDX3	A2BDX3	Mocs3	Mocs3	Adenylyltransferase and sulfurtransferase MOCS3	127818	105734	228642	3	462194	5.66482	154065	0.425295	42.5295	112258	145763	-	2	258021	5.41166	129010	0.183641	18.3641	-	64500.5	63439.7	2	127940	5.10701	63970.1	0.0117258	1.17258	74469.2	127731	-	2	202200	5.30578	101100	0.37252	37.252
A2BE28	A2BE28	Las1l	Las1l	Ribosomal biogenesis protein LAS1L	-	304030	272234	2	576264	5.76062	288132	0.0780308	7.80308	300728	374591	241120	3	916439	5.9621	305480	0.218876	21.8876	362697	-	541284	2	903981	5.95616	451990	0.279387	27.9387	288173	398317	206573	3	893063	5.95088	297688	0.323243	32.3243
A2BGI8	A2BGI8	Ppih	Ppih	Peptidyl-prolyl cis-trans isomerase (Fragment)	422473	952324	1060000	3	2434797	6.38646	811599	0.420487	42.0487	1350000	561734	-	2	1911734	6.28143	955867	0.583123	58.3123	-	-	-	0	0	-	-	-	-	698649	722598	673663	3	2094910	6.32117	698303	0.0350411	3.50411
A2BH40;P10107	A2BH40	Anxa1;Arid1a	Anxa1	AT-rich interactive domain-containing protein 1A	3300000	2620000	2730000	3	8650000	6.93702	2883330	0.126594	12.6594	3030000	1660000	1540000	3	6230000	6.79449	2076670	0.398614	39.8614	1340000	504992	429123	3	2274115	6.35681	758038	0.666746	66.6746	9980000	5870000	7540000	3	23390000	7.36903	7796670	0.265112	26.5112
A2BH40	A2BH40	Arid1a	Arid1a	AT-rich interactive domain-containing protein 1A	125402	44317.5	126631	3	296350	5.47181	98783.5	0.477539	47.7539	239493	209591	185445	3	634529	5.80245	211510	0.128009	12.8009	-	254613	-	1	254613	5.40588	254613	-	-	158244	-	143067	2	301311	5.47901	150656	0.0712338	7.12338
A2BI37;G5E8W8	A2BI37	Zfp185	Zfp185	Zinc finger protein 185	-	-	-	0	0	-	-	-	-	323469	139407	-	2	462876	5.66546	231438	0.56236	56.236	807207	-	-	1	807207	5.90698	807207	-	-	777973	1050000	961006	3	2788979	6.44545	929660	0.14919	14.919
A2BIM8;B5X0G2;P02762;P04938	A2BIM8	Mup11;Mup17;Mup18;Mup6	Mup11	Major urinary protein 18	353339	1130000	-	2	1483339	6.17124	741670	0.740468	74.0468	-	2050000	1770000	2	3820000	6.58206	1910000	0.10366	10.366	-	-	2050000	1	2050000	6.31175	2050000	-	-	180917	-	-	1	180917	5.25748	180917	-	-
A2CG49	A2CG49	Kalrn	Kalrn	Kalirin	-	-	-	0	0	-	-	-	-	-	-	-	0	0	-	-	-	-	-	-	-	0	0	-	-	-	-	207084	29831.6	-	2	236916	5.37459	118458	1.05807	105.807
A2CG49;Q9CWR0	A2CG49	Arhgef25;Kalrn	Arhgef25	Kalirin	-	-	-	0	0	-	-	-	-	-	-	-	0	0	-	-	-	-	-	-	-	0	0	-	-	-	-	383508	-	-	1	383508	5.58377	383508	-	-
A2RSX7	A2RSX7	Tyw5	Tyw5	tRNA wybutosine-synthesizing protein 5	-	-	-	0	0	-	-	-	-	-	89021.9	-	1	89021.9	4.9495	89021.9	-	-	-	-	-	0	0	-	-	-	-	216146	555020	214785	3	985951	5.99386	328650	0.59651	59.651
A2RSY6	A2RSY6	Trmt1l	Trmt1l	TRMT1-like protein	114461	155012	-	2	269473	5.43052	134736	0.212815	21.2815	147694	132170	120478	3	400342	5.60243	133447	0.102309	10.2309	-	67219.6	-	1	67219.6	4.8275	67219.6	-	-	92620	61375	-	2	153995	5.18751	76997.5	0.286939	28.6939
A2RT91	A2RT91	Ankar	Ankar	Ankyrin and armadillo repeat-containing protein	-	314934	68517.9	2	383452	5.58371	191726	0.90881	90.881	226999	438828	429551	3	1095378	6.03956	365126	0.327863	32.7863	781388	703927	-	2	1485315	6.17182	742658	0.073753	7.3753	114189	25118.2	-	2	139307	5.14397	69653.6	0.904226	90.4226
A2RTL5	A2RTL5	Rsrc2	Rsrc2	Arginine/serine-rich coiled-coil protein 2	-	-	465790	1	465790	5.66819	465790	-	-	-	427257	397240	2	824497	5.91619	412248	0.0514865	5.14865	926340	981688	571635	3	2479663	6.39439	826554	0.269183	26.9183	965917	696595	671788	3	2334300	6.36816	778100	0.209647	20.9647
A3KFU5;Q6PHQ9	A3KFU5	Pabpc4	Pabpc4	Polyadenylate-binding protein	5270000	5500000	6300000	3	17070000	7.23223	5690000	0.0950172	9.50172	8050000	6940000	5830000	3	20820000	7.31848	6940000	0.159942	15.9942	7130000	9030000	8170000	3	24330000	7.38614	8110000	0.117314	11.7314	5110000	5220000	5420000	3	15750000	7.19728	5250000	0.0299357	2.99357
A3KFX0	A3KFX0	Nt5c1a	Nt5c1a	Cytosolic 5'-nucleotidase 1A	1560000	2070000	2400000	3	6030000	6.78032	2010000	0.210548	21.0548	1900000	2320000	2020000	3	6240000	6.79518	2080000	0.104006	10.4006	3450000	3810000	2380000	3	9640000	6.98408	3213330	0.231472	23.1472	201446	236599	-	2	438045	5.64152	219022	0.11349	11.349
A3KG59	A3KG59	Pm20d2	Pm20d2	Xaa-Arg dipeptidase	2900000	3550000	1900000	3	8350000	6.92169	2783330	0.298622	29.8622	4530000	3750000	4720000	3	13000000	7.11394	4333330	0.118624	11.8624	5480000	2230000	4640000	3	12350000	7.09167	4116670	0.409802	40.9802	1350000	1190000	1270000	3	3810000	6.58092	1270000	0.0629921	6.29921
A3KGB4	A3KGB4	Tbc1d8b	Tbc1d8b	TBC1 domain family member 8B	1180000	1090000	1150000	3	3420000	6.53403	1140000	0.040198	4.0198	1020000	936645	1010000	3	2966645	6.47227	988882	0.0460255	4.60255	464612	907325	847343	3	2219280	6.34621	739760	0.324653	32.4653	1190000	1390000	1180000	3	3760000	6.57519	1253330	0.0945178	9.45178
A3KGS3	A3KGS3	Ralgapa2	Ralgapa2	Ral GTPase-activating protein subunit alpha-2	-	-	-	0	0	-	-	-	-	1700000	-	-	1	1700000	6.23045	1700000	-	-	-	51894.7	224221	2	276116	5.44109	138058	0.882623	88.2623	-	-	187354	1	187354	5.27266	187354	-	-
A3KMP2	A3KMP2	Ttc38	Ttc38	Tetratricopeptide repeat protein 38	4460000	5580000	5410000	3	15450000	7.18893	5150000	0.117199	11.7199	4680000	4810000	5590000	3	15080000	7.1784	5026670	0.0979122	9.79122	5350000	6350000	5440000	3	17140000	7.23401	5713330	0.0968266	9.68266	3320000	3200000	3250000	3	9770000	6.98989	3256670	0.0185088	1.85088
A3QM89;Q7M6W1	A3QM89	Rtn1	Rtn1	Reticulon (Fragment)	408849	-	-	1	408849	5.61156	408849	-	-	-	-	-	0	0	-	-	-	-	-	-	-	0	0	-	-	-	-	1240000	1100000	-	2	2340000	6.36922	1170000	0.0846111	8.46111
A4UUI3;Q8BTS3	A4UUI3	Gbp4;Gbp9	Gbp4	Guanylate binding protein 4.1	84491.6	-	-	1	84491.6	4.92681	84491.6	-	-	-	-	-	0	0	-	-	-	-	-	-	-	0	0	-	-	-	-	701560	341171	215137	3	1257868	6.09964	419289	0.602079	60.2079
A6H584;Q8C6K9	A6H584	Col6a5;Col6a6	Col6a5	Collagen alpha-5(VI) chain	3540000	3620000	2460000	3	9620000	6.98318	3206670	0.202038	20.2038	2050000	2450000	2990000	3	7490000	6.87448	2496670	0.188946	18.8946	2340000	3610000	4110000	3	10060000	7.0026	3353330	0.272114	27.2114	2380000	1300000	2560000	3	6240000	6.79518	2080000	0.327629	32.7629
A6H584	A6H584	Col6a5	Col6a5	Collagen alpha-5(VI) chain	505714	892016	795472	3	2193202	6.34108	731067	0.274999	27.4999	448318	566819	913568	3	1928705	6.28527	642902	0.376071	37.6071	-	-	490156	1	490156	5.69033	490156	-	-	839301	767625	831386	3	2438312	6.38709	812771	0.0483495	4.83495
A6H5X4	A6H5X4	Phf11	Phf11	PHD finger protein 11	86763.7	73094.4	-	2	159858	5.20373	79929.1	0.120928	12.0928	-	-	-	0	0	-	-	-	-	-	-	-	0	0	-	-	-	-	-	-	268393	1	268393	5.42877	268393	-	-
A6H5Y3	A6H5Y3	Mtr	Mtr	Methionine synthase	1330000	1320000	1560000	3	4210000	6.62428	1403330	0.0967478	9.67478	1150000	1280000	1380000	3	3810000	6.58092	1270000	0.0908076	9.08076	1640000	1270000	2170000	3	5080000	6.70586	1693330	0.267144	26.7144	1960000	1330000	1360000	3	4650000	6.66745	1550000	0.229282	22.9282
A6H5Z3	A6H5Z3	Exoc6b	Exoc6b	Exocyst complex component 6B	131028	-	-	1	131028	5.11736	131028	-	-	-	-	-	0	0	-	-	-	-	-	-	-	0	0	-	-	-	-	384386	323757	290229	3	998372	5.99929	332791	0.143406	14.3406
A6H611	A6H611	Mipep	Mipep	Mitochondrial intermediate peptidase	1530000	1020000	1510000	3	4060000	6.60853	1353330	0.213435	21.3435	1020000	1320000	879494	3	3219494	6.50779	1073160	0.209673	20.9673	857000	851989	1630000	3	3338989	6.52361	1113000	0.402288	40.2288	861495	780868	663253	3	2305616	6.36279	768539	0.129719	12.9719
A6H630	A6H630	Armt1	Armt1	Damage-control phosphatase ARMT1	465548	784377	749105	3	1999030	6.30082	666343	0.262306	26.2306	821529	1030000	473536	3	2325065	6.36644	775022	0.362741	36.2741	1750000	1540000	1450000	3	4740000	6.67578	1580000	0.0974355	9.74355	622931	634952	661601	3	1919484	6.28318	639828	0.0309314	3.09314
A6H644	A6H644	Ppp1r12b	Ppp1r12b	Protein phosphatase 1 regulatory subunit	84123.8	-	-	1	84123.8	4.92492	84123.8	-	-	-	74086.7	-	1	74086.7	4.86974	74086.7	-	-	155163	167024	-	2	322187	5.50811	161094	0.0520629	5.20629	-	-	-	0	0	-	-	-	-
A6H6A9	A6H6A9	Rabgap1l	Rabgap1l	Rab GTPase-activating protein 1-like	2150000	1860000	2280000	3	6290000	6.79865	2096670	0.102553	10.2553	2300000	2540000	1150000	3	5990000	6.77743	1996670	0.372115	37.2115	2080000	2050000	2600000	3	6730000	6.82802	2243330	0.137851	13.7851	1270000	1360000	1270000	3	3900000	6.59106	1300000	0.0399704	3.99704
A6H6E2	A6H6E2	Mmrn2	Mmrn2	Multimerin-2	765753	1360000	1320000	3	3445753	6.53728	1148580	0.289177	28.9177	1500000	1100000	1350000	3	3950000	6.5966	1316670	0.153473	15.3473	593476	1590000	604419	3	2787895	6.44528	929298	0.615745	61.5745	415639	321175	531201	3	1268015	6.10312	422672	0.248868	24.8868
A6H6E9	A6H6E9	Ttc23l	Ttc23l	Tetratricopeptide repeat protein 23-like	-	-	-	0	0	-	-	-	-	80175.6	-	-	1	80175.6	4.90404	80175.6	-	-	-	-	-	0	0	-	-	-	-	-	274888	-	1	274888	5.43916	274888	-	-
A6H8H2	A6H8H2	Dennd4c	Dennd4c	DENN domain-containing protein 4C	1120000	1110000	1790000	3	4020000	6.60423	1340000	0.290853	29.0853	1510000	1150000	629367	3	3289367	6.51711	1096460	0.403802	40.3802	1180000	2150000	1270000	3	4600000	6.66276	1533330	0.349527	34.9527	565360	707723	921496	3	2194579	6.34135	731526	0.245046	24.5046
A6PWS5	A6PWS5	Gsn	Gsn	Macrophage-capping protein (Fragment)	2540000	3140000	1860000	3	7540000	6.87737	2513330	0.254808	25.4808	3520000	1840000	2040000	3	7400000	6.86923	2466670	0.372032	37.2032	1180000	-	2380000	2	3560000	6.55145	1780000	0.476701	47.6701	8880000	7720000	6060000	3	22660000	7.35526	7553330	0.187648	18.7648
A6X8Z5	A6X8Z5	Arhgap31	Arhgap31	Rho GTPase-activating protein 31	5990000	8150000	8370000	3	22510000	7.35238	7503330	0.175281	17.5281	8740000	8120000	7870000	3	24730000	7.39322	8243330	0.0543374	5.43374	7890000	11000000	6550000	3	25440000	7.40552	8480000	0.269212	26.9212	16200000	14600000	13800000	3	44600000	7.64933	14866700	0.0821987	8.21987
A6X935	A6X935	Itih4	Itih4	Inter alpha-trypsin inhibitor, heavy chain 4	3640000	3320000	1870000	3	8830000	6.94596	2943330	0.320454	32.0454	5350000	3440000	1960000	3	10750000	7.03141	3583330	0.47429	47.429	12400000	11400000	9570000	3	33370000	7.52336	11123300	0.129021	12.9021	8680000	8150000	10300000	3	27130000	7.43345	9043330	0.12386	12.386
A6X940	A6X940	Fermt2	Fermt2	Fermitin family homolog 2 (Fragment)	4490000	4140000	5590000	3	14220000	7.1529	4740000	0.159628	15.9628	4680000	6150000	5830000	3	16660000	7.22167	5553330	0.139208	13.9208	6020000	7130000	6620000	3	19770000	7.29601	6590000	0.0843107	8.43107	5920000	5440000	5590000	3	16950000	7.22917	5650000	0.0434621	4.34621
A6ZI47	A6ZI47	Aldoart2	Aldoart2	Fructose-bisphosphate aldolase	1750000	3190000	-	2	4940000	6.69373	2470000	0.41224	41.224	-	-	-	0	0	-	-	-	-	-	-	1750000	1	1750000	6.24304	1750000	-	-	3580000	2220000	3220000	3	9020000	6.95521	3006670	0.234363	23.4363
A7RDN6	A7RDN6	Rnls	Rnls	Renalase	1210000	1630000	1610000	3	4450000	6.64836	1483330	0.159725	15.9725	1020000	880705	2510000	3	4410705	6.64451	1470240	0.614291	61.4291	-	877463	-	1	877463	5.94323	877463	-	-	-	1580000	1320000	2	2900000	6.4624	1450000	0.126792	12.6792
A8DUK4;E9Q223	A8DUK4	Hbb-bs	Hbb-bs	Beta-globin	4400000	4480000	5530000	3	14410000	7.15866	4803330	0.13128	13.128	6040000	3830000	5240000	3	15110000	7.17926	5036670	0.222159	22.2159	9350000	7170000	8800000	3	25320000	7.40346	8440000	0.134326	13.4326	1850000	2010000	2390000	3	6250000	6.79588	2083330	0.133137	13.3137
A8DUK4	A8DUK4	Hbb-bs	Hbb-bs	Beta-globin	2510000	1920000	2380000	3	6810000	6.83315	2270000	0.136564	13.6564	3370000	1340000	1530000	3	6240000	6.79518	2080000	0.539041	53.9041	1160000	797038	493485	3	2450523	6.38926	816841	0.408523	40.8523	1150000	943324	1110000	3	3203324	6.5056	1067770	0.10266	10.266
A9XX86;F6QSC4;Q8JZN1	A9XX86	Mgl2	Mgl2	Macrophage galactose N-acetyl-galactosamine specific lectin 2 isoform i	-	-	428528	1	428528	5.63198	428528	-	-	779626	831891	613690	3	2225207	6.34737	741736	0.153597	15.3597	-	738068	347767	2	1085835	6.03576	542918	0.508336	50.8336	286695	-	446751	2	733446	5.86537	366723	0.308616	30.8616
B0QZL1	B0QZL1	Eno1	Eno1	Phosphopyruvate hydratase (Fragment)	13200000	1360000	-	2	14560000	7.16316	7280000	1.15002	115.002	12400000	1190000	-	2	13590000	7.13322	6795000	1.16654	116.654	6230000	2400000	1640000	3	10270000	7.01157	3423330	0.718647	71.8647	6690000	15500000	965332	3	23155332	7.36465	7718440	0.948599	94.8599
B1AQ75;P19001;Q61781;Q6IFX2;Q9QWL7;Q9Z2K1	B1AQ75	Krt14;Krt16;Krt17;Krt19;Krt36;Krt42	Krt14	Keratin, type I cuticular Ha6	-	-	-	0	0	-	-	-	-	-	-	-	0	0	-	-	-	-	-	-	-	0	0	-	-	-	-	-	-	-	0	0	-	-	-	-
B1AQ75;Q497I4	B1AQ75	Krt35;Krt36	Krt35	Keratin, type I cuticular Ha6	695152	20600000	4440000	3	25735152	7.41053	8578380	1.23311	123.311	1130000	1490000	-	2	2620000	6.4183	1310000	0.194319	19.4319	1140000	-	3610000	2	4750000	6.67669	2375000	0.735391	73.5391	324470	-	95494.2	2	419964	5.62321	209982	0.771067	77.1067
B1AQ75;Q61897	B1AQ75	Krt33b;Krt36	Krt33b	Keratin, type I cuticular Ha6	305676	-	-	1	305676	5.48526	305676	-	-	-	-	-	0	0	-	-	-	-	-	-	-	0	0	-	-	-	-	-	-	-	0	0	-	-	-	-
B1AQW4	B1AQW4	Mapt	Mapt	Microtubule-associated protein tau (Fragment)	689045	246342	-	2	935387	5.97099	467694	0.669324	66.9324	400584	-	-	1	400584	5.60269	400584	-	-	-	607502	-	1	607502	5.78355	607502	-	-	-	-	-	0	0	-	-	-	-
B1AR13	B1AR13	Cisd3	Cisd3	CDGSH iron-sulfur domain-containing protein 3, mitochondrial	1540000	1920000	3280000	3	6740000	6.82866	2246670	0.407199	40.7199	1650000	1160000	1970000	3	4780000	6.67943	1593330	0.256043	25.6043	2710000	3170000	5110000	3	10990000	7.041	3663330	0.347713	34.7713	1140000	1130000	1840000	3	4110000	6.61384	1370000	0.297126	29.7126
B1AR69	B1AR69	Myh13	Myh13	Myosin, heavy polypeptide 13, skeletal muscle	324000000	252000000	234000000	3	810000000	8.90849	270000000	0.176383	17.6383	252000000	234000000	147000000	3	633000000	8.8014	211000000	0.266121	26.6121	334000000	120000000	155000000	3	609000000	8.78462	203000000	0.565473	56.5473	109000000	117000000	65500000	3	291500000	8.46464	97166700	0.285225	28.5225
B1ART1;B1ART2	B1ART1	Vps13d	Vps13d	Vacuolar protein sorting 13D	302087	240502	283973	3	826562	5.91728	275521	0.114876	11.4876	288577	373384	250858	3	912819	5.96038	304273	0.206239	20.6239	-	210247	-	1	210247	5.32273	210247	-	-	282734	-	-	1	282734	5.45138	282734	-	-
B1AUE5	B1AUE5	Pex10	Pex10	Peroxisome biogenesis factor 10	129738	-	-	1	129738	5.11307	129738	-	-	-	557106	-	1	557106	5.74594	557106	-	-	-	250437	-	1	250437	5.3987	250437	-	-	-	-	-	0	0	-	-	-	-
B1AUN2	B1AUN2	Eif2b3	Eif2b3	Eukaryotic translation initiation factor 2B, subunit 3	985605	1470000	1170000	3	3625605	6.55938	1208540	0.202299	20.2299	1170000	1480000	697778	3	3347778	6.52476	1115930	0.352984	35.2984	937802	2210000	863952	3	4011754	6.60333	1337250	0.56588	56.588	999083	1260000	1320000	3	3579083	6.55377	1193030	0.143014	14.3014
B1AVD1	B1AVD1	Xpnpep2	Xpnpep2	Xaa-Pro aminopeptidase 2	904719	-	-	1	904719	5.95651	904719	-	-	268996	-	-	1	268996	5.42975	268996	-	-	1270000	1770000	890329	3	3930329	6.59443	1310110	0.33677	33.677	444072	-	-	1	444072	5.64745	444072	-	-
B1AVK5	B1AVK5	Col4a6	Col4a6	Collagen, type IV, alpha 6	850088	1480000	1450000	3	3780088	6.5775	1260030	0.282006	28.2006	740815	938717	355507	3	2035039	6.30857	678346	0.437212	43.7212	1730000	1040000	1320000	3	4090000	6.61172	1363330	0.254549	25.4549	648864	386808	151653	3	1187325	6.07457	395775	0.628455	62.8455
B1AVY7	B1AVY7	Kif16b	Kif16b	Kinesin-like protein KIF16B	-	-	-	0	0	-	-	-	-	-	-	-	0	0	-	-	-	-	-	-	-	0	0	-	-	-	-	-	258464	195724	2	454188	5.65724	227094	0.195355	19.5355
B1AVZ0	B1AVZ0	Uprt	Uprt	Uracil phosphoribosyltransferase homolog	676085	560268	461215	3	1697568	6.22983	565856	0.190055	19.0055	899536	914892	570985	3	2385413	6.37756	795138	0.244327	24.4327	1470000	1700000	911234	3	4081234	6.61079	1360410	0.298176	29.8176	1280000	1410000	1240000	3	3930000	6.59439	1310000	0.0678488	6.78488
B1AWE0;Q6PFA2	B1AWE0	Clta	Clta	Clathrin light chain	439713	-	-	1	439713	5.64317	439713	-	-	-	-	-	0	0	-	-	-	-	-	-	-	0	0	-	-	-	-	613488	722340	-	2	1335828	6.12575	667914	0.115239	11.5239
B1AXP6	B1AXP6	Tomm5	Tomm5	Mitochondrial import receptor subunit TOM5 homolog	125338	95264.9	-	2	220603	5.34361	110301	0.192789	19.2789	-	715301	816494	2	1531795	6.1852	765898	0.0934254	9.34254	-	268740	358358	2	627098	5.79734	313549	0.202104	20.2104	-	-	-	0	0	-	-	-	-
B1AY13	B1AY13	Usp24	Usp24	Ubiquitin carboxyl-terminal hydrolase 24	1750000	1300000	1580000	3	4630000	6.66558	1543330	0.147233	14.7233	1170000	1800000	1090000	3	4060000	6.60853	1353330	0.287355	28.7355	1320000	1770000	1420000	3	4510000	6.65418	1503330	0.157178	15.7178	639440	791788	772867	3	2204095	6.34323	734698	0.113022	11.3022
B1AYL1	B1AYL1	Scn7a	Scn7a	Sodium channel protein	690708	986340	1560000	3	3237048	6.51015	1079020	0.409627	40.9627	429358	849110	697787	3	1976255	6.29584	658752	0.322703	32.2703	954819	886225	929778	3	2770822	6.44261	923607	0.0375818	3.75818	686146	523611	256785	3	1466542	6.16629	488847	0.443454	44.3454
B1AZ14;B1AZ15;B1AZ26	B1AZ14	Cobll1	Cobll1	Cordon-bleu protein-like 1	-	218084	-	1	218084	5.33862	218084	-	-	-	121323	188502	2	309825	5.49112	154912	0.306642	30.6642	159232	519422	103842	3	782496	5.89348	260832	0.865122	86.5122	107763	148939	309059	3	565761	5.75263	188587	0.563898	56.3898
B1AZA5	B1AZA5	Tmem245	Tmem245	Transmembrane protein 245	-	-	77288.4	1	77288.4	4.88811	77288.4	-	-	-	101754	-	1	101754	5.00755	101754	-	-	-	240815	-	1	240815	5.38168	240815	-	-	-	239108	-	1	239108	5.37859	239108	-	-
B1AZI6	B1AZI6	Thoc2	Thoc2	THO complex subunit 2	334108	268561	427836	3	1030505	6.01305	343502	0.233047	23.3047	320499	177897	521546	3	1019942	6.00858	339981	0.507825	50.7825	346616	-	622892	2	969508	5.98655	484754	0.403002	40.3002	1030000	-	614256	2	1644256	6.21597	822128	0.357579	35.7579
B1AZP2	B1AZP2	Dlgap4	Dlgap4	Disks large-associated protein 4	552740	-	555399	2	1108139	6.04459	554070	0.00339343	0.339343	631465	338088	-	2	969553	5.98657	484776	0.427927	42.7927	690716	694079	548287	3	1933082	6.28625	644361	0.12915	12.915	1320000	1150000	759259	3	3229259	6.5091	1076420	0.267108	26.7108
B2M1R6	B2M1R6	Hnrnpk	Hnrnpk	Heterogeneous nuclear ribonucleoprotein K	1070000	2100000	2100000	3	5270000	6.72181	1756670	0.338522	33.8522	1920000	2070000	1780000	3	5770000	6.76118	1923330	0.0754049	7.54049	-	-	-	0	0	-	-	-	-	2140000	2870000	3110000	3	8120000	6.90956	2706670	0.186653	18.6653
B2M1R6;H3BJS9;H3BKD0	B2M1R6	Hnrnpk	Hnrnpk	Heterogeneous nuclear ribonucleoprotein K	673351	985652	800744	3	2459747	6.39089	819916	0.191521	19.1521	1120000	449440	392470	3	1961910	6.29268	653970	0.618679	61.8679	-	-	-	0	0	-	-	-	-	1260000	1980000	1170000	3	4410000	6.64444	1470000	0.302013	30.2013
B2RPV6	B2RPV6	Mmrn1	Mmrn1	Multimerin-1	-	-	-	0	0	-	-	-	-	723838	-	-	1	723838	5.85964	723838	-	-	552828	-	-	1	552828	5.74259	552828	-	-	475787	338487	392183	3	1206457	6.08151	402152	0.172051	17.2051
B2RQ71;B7ZMZ7;E9PWR4	B2RQ71	Dip2c	Dip2c	Dip2c protein	1950000	1550000	2000000	3	5500000	6.74036	1833330	0.134533	13.4533	2010000	1970000	2060000	3	6040000	6.78104	2013330	0.0223969	2.23969	1840000	2600000	1780000	3	6220000	6.79379	2073330	0.220463	22.0463	1140000	901401	858104	3	2899505	6.46232	966502	0.157067	15.7067
B2RQ71;E9PWR4	B2RQ71	Dip2c	Dip2c	Dip2c protein	722731	916014	773381	3	2412126	6.3824	804042	0.124649	12.4649	690834	213210	-	2	904044	5.95619	452022	0.747156	74.7156	1580000	1910000	810573	3	4300573	6.63353	1433520	0.393547	39.3547	467362	279178	-	2	746540	5.87305	373270	0.356488	35.6488
B2RQC6	B2RQC6	Cad	Cad	CAD protein	460506	627688	418460	3	1506654	6.17801	502218	0.220373	22.0373	587833	568202	572428	3	1728463	6.23766	576154	0.0179334	1.79334	664364	695164	813082	3	2172610	6.33698	724203	0.10839	10.839	965436	954019	1010000	3	2929455	6.46679	976485	0.0302932	3.02932
B2RQS1	B2RQS1	Strn3	Strn3	Striatin-3	1130000	2220000	-	2	3350000	6.52504	1675000	0.460147	46.0147	2080000	288927	-	2	2368927	6.37455	1184460	1.06924	106.924	-	-	-	0	0	-	-	-	-	2480000	2500000	-	2	4980000	6.69723	2490000	0.00567957	0.567957
B2RRE7	B2RRE7	Otud4	Otud4	OTU domain-containing protein 4	1270000	1380000	967673	3	3617673	6.55843	1205890	0.177055	17.7055	1820000	1330000	742420	3	3892420	6.59022	1297470	0.415828	41.5828	1330000	1020000	1310000	3	3660000	6.56348	1220000	0.142208	14.2208	1230000	891522	843091	3	2964613	6.47197	988204	0.213313	21.3313
B2RSH2;P08752;P18872;Q9DC51	B2RSH2	Gnai1;Gnai2;Gnai3;Gnao1	Gnai1	Guanine nucleotide-binding protein G(i) subunit alpha-1	6360000	4860000	2600000	3	13820000	7.14051	4606670	0.410874	41.0874	3610000	3260000	909488	3	7779488	6.89095	2593160	0.566324	56.6324	-	-	-	0	0	-	-	-	-	6680000	7270000	1060000	3	15010000	7.17638	5003330	0.685092	68.5092
B2RSH2;P08752;Q9DC51	B2RSH2	Gnai1;Gnai2;Gnai3	Gnai1	Guanine nucleotide-binding protein G(i) subunit alpha-1	4900000	4120000	3480000	3	12500000	7.09691	4166670	0.170676	17.0676	4410000	8960000	1310000	3	14680000	7.16673	4893330	0.786342	78.6342	5030000	6960000	10300000	3	22290000	7.34811	7430000	0.35885	35.885	4330000	8610000	4020000	3	16960000	7.22943	5653330	0.453756	45.3756
B2RSH2;P08752	B2RSH2	Gnai1;Gnai2	Gnai1	Guanine nucleotide-binding protein G(i) subunit alpha-1	1460000	1510000	1310000	3	4280000	6.63144	1426670	0.0729556	7.29556	751877	1060000	-	2	1811877	6.25813	905938	0.240497	24.0497	1050000	253183	1100000	3	2403183	6.38079	801061	0.593131	59.3131	1160000	1080000	319763	3	2559763	6.4082	853254	0.543502	54.3502
B2RSH2	B2RSH2	Gnai1	Gnai1	Guanine nucleotide-binding protein G(i) subunit alpha-1	595607	661107	-	2	1256714	6.09924	628357	0.0737089	7.37089	-	558611	-	1	558611	5.74711	558611	-	-	-	-	-	0	0	-	-	-	-	691570	555196	-	2	1246766	6.09578	623383	0.15469	15.469
B2RSU6	B2RSU6	Cgnl1	Cgnl1	Cingulin-like 1	-	-	219254	1	219254	5.34095	219254	-	-	218623	294670	225362	3	738655	5.86844	246218	0.170968	17.0968	-	-	-	0	0	-	-	-	-	396057	283728	584225	3	1264010	6.10175	421337	0.360365	36.0365
B2RU80	B2RU80	Ptprb	Ptprb	Receptor-type tyrosine-protein phosphatase beta	-	-	-	0	0	-	-	-	-	-	-	-	0	0	-	-	-	-	-	-	-	0	0	-	-	-	-	324278	231508	-	2	555786	5.74491	277893	0.236056	23.6056
B2RU80;P17225;Q8BHD7	B2RU80	Ptbp1;Ptbp3;Ptprb	Ptbp1	Receptor-type tyrosine-protein phosphatase beta	-	2500000	-	1	2500000	6.39794	2500000	-	-	-	1090000	1300000	2	2390000	6.3784	1195000	0.124261	12.4261	5290000	4790000	9150000	3	19230000	7.28398	6410000	0.372238	37.2238	10300000	11000000	9100000	3	30400000	7.48287	10133300	0.0948259	9.48259
B2RUF0	B2RUF0	Ybx2	Ybx2	Y box protein 2	584104	792978	336143	3	1713225	6.23381	571075	0.400466	40.0466	519443	-	311687	2	831130	5.91967	415565	0.353508	35.3508	202815	295329	422555	3	920699	5.96412	306900	0.359486	35.9486	-	-	-	0	0	-	-	-	-
B2RUR8	B2RUR8	Otud7b	Otud7b	OTU domain-containing protein 7B	358207	432704	373592	3	1164503	6.06614	388168	0.10132	10.132	383683	145618	344189	3	873490	5.94126	291163	0.438185	43.8185	-	232225	209658	2	441883	5.64531	220942	0.072224	7.2224	403143	347364	431278	3	1181785	6.07254	393928	0.108419	10.8419
B2RUS7	B2RUS7	Abcc8	Abcc8	ATP-binding cassette, sub-family C (CFTR/MRP), member 8	1830000	1530000	1100000	3	4460000	6.64933	1486670	0.24681	24.681	847440	2030000	1420000	3	4297440	6.63321	1432480	0.412836	41.2836	167349	1360000	893120	3	2420469	6.3839	806823	0.744885	74.4885	719841	210923	-	2	930764	5.96884	465382	0.773256	77.3256
B2RVE2	B2RVE2	Rergl	Rergl	RERG/RAS-like	1020000	1990000	-	2	3010000	6.47857	1505000	0.455743	45.5743	126078	1660000	1610000	3	3396078	6.53098	1132030	0.76989	76.989	3290000	3890000	2900000	3	10080000	7.00346	3360000	0.148422	14.8422	-	687406	946888	2	1634294	6.21333	817147	0.224539	22.4539
B2RVY9	B2RVY9	Tmem182	Tmem182	Transmembrane protein 182	25000000	18900000	20900000	3	64800000	7.81158	21600000	0.143966	14.3966	16400000	41500000	23400000	3	81300000	7.91009	27100000	0.477956	47.7956	18900000	28200000	22700000	3	69800000	7.84386	23266700	0.200967	20.0967	-	-	2090000	1	2090000	6.32015	2090000	-	-
B2RX12	B2RX12	Abcc3	Abcc3	ATP-binding cassette sub-family C member 3	3460000	2960000	-	2	6420000	6.80754	3210000	0.110141	11.0141	2680000	2620000	-	2	5300000	6.72428	2650000	0.01601	1.601	-	-	-	0	0	-	-	-	-	-	-	-	0	0	-	-	-	-
B2RX14	B2RX14	Tut4	Tut4	Terminal uridylyltransferase 4	83811.5	-	-	1	83811.5	4.9233	83811.5	-	-	-	-	-	0	0	-	-	-	-	-	-	-	0	0	-	-	-	-	-	-	-	0	0	-	-	-	-
B2RXC1	B2RXC1	Trappc11	Trappc11	Trafficking protein particle complex subunit 11	485421	282671	535191	3	1303283	6.11504	434428	0.3079	30.79	371056	268316	236958	3	876330	5.94267	292110	0.240129	24.0129	-	-	-	0	0	-	-	-	-	306284	411703	294687	3	1012674	6.00547	337558	0.190997	19.0997
B2RXC2	B2RXC2	Itpkb	Itpkb	Kinase	90931.7	-	23054.9	2	113987	5.05685	56993.3	0.842137	84.2137	118454	67801.2	-	2	186255	5.27011	93127.6	0.384601	38.4601	-	-	-	0	0	-	-	-	-	586546	368270	743215	3	1698031	6.22995	566010	0.332704	33.2704
B2RXC8;G3X9E8	B2RXC8	Ppp2r3a	Ppp2r3a	3222402P14Rik protein	2660000	2060000	2930000	3	7650000	6.88366	2550000	0.174631	17.4631	2450000	1470000	-	2	3920000	6.59329	1960000	0.353553	35.3553	1660000	2130000	1970000	3	5760000	6.76042	1920000	0.124456	12.4456	1250000	1620000	844081	3	3714081	6.56985	1238030	0.313481	31.3481
B2RXQ2;B2RXW8	B2RXQ2	Ppfia1	Ppfia1	Ppfia1 protein	144648	249848	361070	3	755566	5.87827	251855	0.429711	42.9711	129341	258569	-	2	387910	5.58873	193955	0.47113	47.113	-	307022	-	1	307022	5.48717	307022	-	-	480346	556069	637666	3	1674081	6.22378	558027	0.140994	14.0994
B2RXQ2;B2RXW8;S4R1D4	B2RXQ2	Ppfia1	Ppfia1	Ppfia1 protein	410515	-	-	1	410515	5.61333	410515	-	-	-	-	150823	1	150823	5.17847	150823	-	-	-	314393	258108	2	572501	5.75778	286250	0.139037	13.9037	-	-	465991	1	465991	5.66838	465991	-	-
B2RXR6;Q505D1	B2RXR6	Ankrd28;Ankrd44	Ankrd28	Serine/threonine-protein phosphatase 6 regulatory ankyrin repeat subunit B	-	-	-	0	0	-	-	-	-	-	-	-	0	0	-	-	-	-	-	-	316887	1	316887	5.5009	316887	-	-	-	-	240322	1	240322	5.38079	240322	-	-
B2RXR6	B2RXR6	Ankrd44	Ankrd44	Serine/threonine-protein phosphatase 6 regulatory ankyrin repeat subunit B	-	-	110307	1	110307	5.0426	110307	-	-	335249	-	-	1	335249	5.52537	335249	-	-	-	344709	-	1	344709	5.53745	344709	-	-	412790	352612	339237	3	1104639	6.04322	368213	0.106405	10.6405
B2RXS4	B2RXS4	Plxnb2	Plxnb2	Plexin-B2	1880000	1920000	2540000	3	6340000	6.80209	2113330	0.1751	17.51	1550000	2340000	1740000	3	5630000	6.75051	1876670	0.219725	21.9725	1880000	1110000	2490000	3	5480000	6.73878	1826670	0.378583	37.8583	2950000	2350000	2480000	3	7780000	6.89098	2593330	0.121715	12.1715
B2RXT3;E9Q7L0	B2RXT3	Ogdhl	Ogdhl	Oxoglutarate dehydrogenase (succinyl-transferring)	19900000	21900000	18900000	3	60700000	7.78319	20233300	0.0754955	7.54955	37800000	37700000	30300000	3	105800000	8.02449	35266700	0.121972	12.1972	18200000	10400000	13800000	3	42400000	7.62737	14133300	0.276698	27.6698	8110000	10400000	2250000	3	20760000	7.31723	6920000	0.607413	60.7413
B2RY56	B2RY56	Rbm25	Rbm25	RNA-binding protein 25	1160000	1290000	1060000	3	3510000	6.54531	1170000	0.0985689	9.85689	1580000	1120000	377368	3	3077368	6.48818	1025790	0.59157	59.157	966600	1170000	1130000	3	3266600	6.5141	1088870	0.0989637	9.89637	1160000	1240000	1390000	3	3790000	6.57864	1263330	0.0924236	9.24236
B7ZCI2	B7ZCI2	Nebl	Nebl	Nebulette	22300000	24600000	22300000	3	69200000	7.84011	23066700	0.0575682	5.75682	28000000	23300000	29100000	3	80400000	7.90526	26800000	0.114947	11.4947	38600000	31500000	42100000	3	112200000	8.04999	37400000	0.14441	14.441	33700000	40100000	25700000	3	99500000	7.99782	33166700	0.217532	21.7532
B7ZCI2;Q3TR73	B7ZCI2	Nebl	Nebl	Nebulette	14800000	35000000	12400000	3	62200000	7.79379	20733300	0.598719	59.8719	14300000	25700000	42000000	3	82000000	7.91381	27333300	0.509343	50.9343	70600000	87000000	50700000	3	208300000	8.31869	69433300	0.261807	26.1807	27800000	31100000	44000000	3	102900000	8.01242	34300000	0.249591	24.9591
B7ZMP1	B7ZMP1	Xpnpep3	Xpnpep3	Xaa-Pro aminopeptidase 3	975754	1270000	1480000	3	3725754	6.57121	1241920	0.203953	20.3953	1120000	1250000	1360000	3	3730000	6.57171	1243330	0.0966264	9.66264	1780000	1380000	1730000	3	4890000	6.68931	1630000	0.133709	13.3709	532354	928174	1010000	3	2470528	6.39279	823509	0.310191	31.0191
B7ZMP8	B7ZMP8	Mlip	Mlip	2310046A06Rik protein	5490000	6920000	7920000	3	20330000	7.30814	6776670	0.180225	18.0225	6830000	7030000	8810000	3	22670000	7.35545	7556670	0.144246	14.4246	-	-	170724	1	170724	5.23229	170724	-	-	2770000	2930000	3580000	3	9280000	6.96755	3093330	0.138682	13.8682
B7ZMP8;V9GWW6	B7ZMP8	Mlip	Mlip	2310046A06Rik protein	3700000	3270000	893115	3	7863115	6.89559	2621040	0.576791	57.6791	4030000	826597	1300000	3	6156597	6.78934	2052200	0.842562	84.2562	3690000	9430000	503665	3	13623665	7.13429	4541220	0.996128	99.6128	2630000	1780000	1570000	3	5980000	6.7767	1993330	0.281578	28.1578
B7ZMZ7	B7ZMZ7	Dip2c	Dip2c	Dip2c protein	-	-	173557	1	173557	5.23944	173557	-	-	-	409599	207242	2	616841	5.79017	308420	0.463938	46.3938	-	-	-	0	0	-	-	-	-	-	-	-	0	0	-	-	-	-
B8JJ66;B8JJ69	B8JJ66	2310061I04Rik	2310061I04Rik	RIKEN cDNA 2310061I04 gene	3640000	3310000	4530000	3	11480000	7.05994	3826670	0.16491	16.491	2880000	2260000	1240000	3	6380000	6.80482	2126670	0.389384	38.9384	2350000	3010000	1940000	3	7300000	6.86332	2433330	0.221854	22.1854	287184	-	322050	2	609234	5.78478	304617	0.0809344	8.09344
B8JJ84;D6RJ81;Q3TYA4	B8JJ84	Stxbp6	Stxbp6	Syntaxin-binding protein 6 (Fragment)	459038	-	-	1	459038	5.66185	459038	-	-	408214	-	416278	2	824492	5.91619	412246	0.0138318	1.38318	-	454885	-	1	454885	5.6579	454885	-	-	-	150346	-	1	150346	5.17709	150346	-	-
B8JK39	B8JK39	Itga9	Itga9	Integrin alpha-9	96101.3	37548.5	86328.3	3	219978	5.34238	73326	0.427777	42.7777	48224.4	52268.7	-	2	100493	5.00214	50246.5	0.0569144	5.69144	75857.7	145179	-	2	221037	5.34446	110518	0.443524	44.3524	122585	108636	347471	3	578692	5.76245	192897	0.69491	69.491
B8ZXI1	B8ZXI1	Qtrt2	Qtrt2	Queuine tRNA-ribosyltransferase accessory subunit 2	-	-	-	0	0	-	-	-	-	-	335778	-	1	335778	5.52605	335778	-	-	-	-	-	0	0	-	-	-	-	142425	139939	-	2	282364	5.45081	141182	0.0124511	1.24511
B9EHJ3	B9EHJ3	Tjp1	Tjp1	Tight junction protein ZO-1	55862.1	-	-	1	55862.1	4.74712	55862.1	-	-	-	-	-	0	0	-	-	-	-	-	-	-	0	0	-	-	-	-	260003	424872	-	2	684875	5.83561	342438	0.340442	34.0442
B9EJ86	B9EJ86	Osbpl8	Osbpl8	Oxysterol-binding protein-related protein 8	344035	223571	112086	3	679692	5.83231	226564	0.512012	51.2012	164067	293176	-	2	457243	5.66015	228622	0.399323	39.9323	-	151814	-	1	151814	5.18131	151814	-	-	398419	-	188253	2	586672	5.7684	293336	0.50662	50.662
B9EJR8	B9EJR8	Dnaaf5	Dnaaf5	Dynein axonemal assembly factor 5	111480	-	-	1	111480	5.0472	111480	-	-	-	-	-	0	0	-	-	-	-	-	-	-	0	0	-	-	-	-	196380	335693	-	2	532073	5.72597	266036	0.370284	37.0284
B9EKI3	B9EKI3	Tmf1	Tmf1	TATA element modulatory factor	-	312602	318180	2	630782	5.79988	315391	0.0125059	1.25059	323587	191539	-	2	515126	5.71191	257563	0.362521	36.2521	-	-	-	0	0	-	-	-	-	-	216345	402300	2	618645	5.79144	309322	0.42509	42.509
C0HKD8;C0HKD9	C0HKD8	Mfap1a;Mfap1b	Mfap1a	Microfibrillar-associated protein 1A	310353	275047	479332	3	1064732	6.02724	354911	0.307651	30.7651	370068	256052	672672	3	1298792	6.11354	432931	0.497323	49.7323	-	-	263939	1	263939	5.4215	263939	-	-	649485	570560	532294	3	1752339	6.24362	584113	0.102308	10.2308
C0HKE1;C0HKE2;C0HKE3;C0HKE4;C0HKE5;C0HKE6;C0HKE7;C0HKE8;C0HKE9;Q8BFU2;Q8CGP5;Q8CGP6	C0HKE1	H2ac11;H2ac12;H2ac13;H2ac4;H2ac6;H2ac7;H2ac8;H2aw;Hist1h2af;Hist1h2an;Hist1h2ao;Hist1h2ap	H2ac11	Histone H2A type 1-B	5040000	3660000	4310000	3	13010000	7.11428	4336670	0.159197	15.9197	-	5660000	15100000	2	20760000	7.31723	10380000	0.643072	64.3072	5390000	9290000	10900000	3	25580000	7.4079	8526670	0.332275	33.2275	5360000	267039	17700000	3	23327039	7.36786	7775680	1.15283	115.283
C0HKG5;C0HKG6	C0HKG5	Rnaset2a;Rnaset2b	Rnaset2a	Ribonuclease T2-A	465194	394548	393568	3	1253310	6.09806	417770	0.0983156	9.83156	326075	871985	792558	3	1990618	6.29899	663539	0.444493	44.4493	787469	753513	443991	3	1984973	6.29775	661658	0.286051	28.6051	566252	570536	104713	3	1241501	6.09395	413834	0.646914	64.6914
D0QMC3	D0QMC3	Mndal	Mndal	Myeloid cell nuclear differentiation antigen-like protein	-	-	-	0	0	-	-	-	-	-	-	-	0	0	-	-	-	-	-	-	-	0	0	-	-	-	-	78447.4	188903	269520	3	536870	5.72987	178957	0.536017	53.6017
D3YTL5;Q99LB4	D3YTL5	Capg	Capg	Macrophage-capping protein (Fragment)	-	705452	-	1	705452	5.84847	705452	-	-	1090000	768870	523184	3	2382054	6.37695	794018	0.357981	35.7981	806870	1090000	640046	3	2536916	6.40431	845639	0.26899	26.899	5390000	6550000	7180000	3	19120000	7.28149	6373330	0.142466	14.2466
D3YTP3	D3YTP3	Mtx3	Mtx3	Metaxin	-	-	-	0	0	-	-	-	-	-	83733.1	-	1	83733.1	4.9229	83733.1	-	-	-	-	-	0	0	-	-	-	-	202144	113341	-	2	315485	5.49898	157742	0.398074	39.8074
D3YU08	D3YU08	Synpo2l	Synpo2l	Synaptopodin 2-like protein	1030000	-	-	1	1030000	6.01284	1030000	-	-	-	-	-	0	0	-	-	-	-	-	-	-	0	0	-	-	-	-	4220000	3550000	-	2	7770000	6.89042	3885000	0.121946	12.1946
D3YU39	D3YU39	Chpt1	Chpt1	Cholinephosphotransferase 1	-	-	297038	1	297038	5.47281	297038	-	-	-	229018	-	1	229018	5.35987	229018	-	-	-	-	-	0	0	-	-	-	-	-	-	-	0	0	-	-	-	-
D3YUE4	D3YUE4	Fam151b	Fam151b	Family with sequence similarity 151, member B	-	-	-	0	0	-	-	-	-	-	-	-	0	0	-	-	-	-	-	-	-	0	0	-	-	-	-	218717	182499	-	2	401216	5.60338	200608	0.127662	12.7662
D3YUS5;E9PW37	D3YUS5	Rasal2	Rasal2	RAS protein activator-like 2	102262	86963.7	-	2	189226	5.27698	94612.9	0.114335	11.4335	74513.9	186187	278456	3	539157	5.73172	179719	0.568247	56.8247	-	120456	-	1	120456	5.08083	120456	-	-	213532	156322	212897	3	582751	5.76548	194250	0.169104	16.9104
D3YV64;D3Z772;F8WI14	D3YV64	Ecm1	Ecm1	Extracellular matrix protein 1 (Fragment)	-	-	-	0	0	-	-	-	-	-	-	325949	1	325949	5.51315	325949	-	-	223880	304845	-	2	528725	5.72323	264362	0.216562	21.6562	343846	420113	519933	3	1283892	6.10853	427964	0.206339	20.6339
D3YV69	D3YV69	Rab6a	Rab6a	Ras-related protein Rab-6A	-	70358.5	-	1	70358.5	4.84732	70358.5	-	-	151601	267636	-	2	419237	5.62246	209618	0.391421	39.1421	-	-	-	0	0	-	-	-	-	545549	413677	-	2	959226	5.98192	479613	0.194423	19.4423
D3YVF0	D3YVF0	Akap5	Akap5	A-kinase anchor protein 5	54757.6	-	-	1	54757.6	4.73844	54757.6	-	-	-	-	-	0	0	-	-	-	-	-	-	-	0	0	-	-	-	-	-	-	18723.6	1	18723.6	4.27239	18723.6	-	-
D3YVI7;E9PVL6	D3YVI7	Trim30b	Trim30b	Tripartite motif-containing 30B	-	-	-	0	0	-	-	-	-	-	-	-	0	0	-	-	-	-	-	-	-	0	0	-	-	-	-	-	-	-	0	0	-	-	-	-
D3YVS1	D3YVS1	Smtn	Smtn	Smoothelin	1720000	3260000	2540000	3	7520000	6.87622	2506670	0.307397	30.7397	2690000	3690000	3150000	3	9530000	6.97909	3176670	0.157565	15.7565	2910000	-	2540000	2	5450000	6.7364	2725000	0.0960108	9.60108	-	-	-	0	0	-	-	-	-
D3YVV9;E9Q1U2;F6WWS1	D3YVV9	Synpo2	Synpo2	Synaptopodin-2	-	-	-	0	0	-	-	-	-	-	-	-	0	0	-	-	-	-	-	-	-	0	0	-	-	-	-	320428	111652	-	2	432080	5.63556	216040	0.683331	68.3331
D3YVW2;F6RUD1	D3YVW2	Golim4	Golim4	Golgi integral membrane protein 4	341147	314937	-	2	656084	5.81696	328042	0.0564966	5.64966	1080000	-	268655	2	1348655	6.1299	674328	0.850785	85.0785	-	-	460897	1	460897	5.6636	460897	-	-	-	313226	720865	2	1034091	6.01456	517046	0.557483	55.7483
D3YW09;G3UVU2	D3YW09	Sf3a2	Sf3a2	Splicing factor 3A subunit 2	-	-	-	0	0	-	-	-	-	-	-	-	0	0	-	-	-	-	-	-	-	0	0	-	-	-	-	-	-	110250	1	110250	5.04238	110250	-	-
D3YW26;D3Z4Z0	D3YW26	Tada2b	Tada2b	Transcriptional adaptor 2B	10400000	5680000	9960000	3	26040000	7.41564	8680000	0.300389	30.0389	21700000	5250000	7930000	3	34880000	7.54258	11626700	0.759124	75.9124	44800000	3740000	23200000	3	71740000	7.85576	23913300	0.858905	85.8905	5060000	3040000	2880000	3	10980000	7.0406	3660000	0.331987	33.1987
D3YWH1;Q6NZD2	D3YWH1	Snx1	Snx1	Sorting nexin-1 (Fragment)	239965	299952	-	2	539917	5.73233	269958	0.157125	15.7125	34290.9	647477	-	2	681768	5.83364	340884	1.27195	127.195	-	402019	-	1	402019	5.60425	402019	-	-	318745	639728	694367	3	1652840	6.21823	550947	0.368347	36.8347
D3YWJ0	D3YWJ0	Nuggc	Nuggc	Nuclear GTPase SLIP-GC	-	101941	-	1	101941	5.00835	101941	-	-	-	-	-	0	0	-	-	-	-	278861	385606	-	2	664467	5.82247	332234	0.22719	22.719	479389	-	-	1	479389	5.68069	479389	-	-
D3YWT1;D3Z3N4	D3YWT1	Hnrnph3	Hnrnph3	Heterogeneous nuclear ribonucleoprotein H3	1580000	1840000	2050000	3	5470000	6.73799	1823330	0.129128	12.9128	1490000	1390000	1370000	3	4250000	6.62839	1416670	0.0453819	4.53819	1510000	1650000	1710000	3	4870000	6.68753	1623330	0.063223	6.3223	2530000	2790000	3590000	3	8910000	6.94988	2970000	0.18601	18.601
D3YXF5	D3YXF5	C7	C7	Complement component 7	-	-	-	0	0	-	-	-	-	-	-	-	0	0	-	-	-	-	-	-	-	0	0	-	-	-	-	-	-	-	0	0	-	-	-	-
D3YXG0	D3YXG0	Hmcn1	Hmcn1	Hemicentin-1	2290000	2540000	-	2	4830000	6.68395	2415000	0.0731995	7.31995	2630000	1500000	-	2	4130000	6.61595	2065000	0.38694	38.694	-	-	-	0	0	-	-	-	-	-	1290000	-	1	1290000	6.11059	1290000	-	-
D3YXJ5	D3YXJ5	Lratd2	Lratd2	LRAT domain-containing 1	-	-	-	0	0	-	-	-	-	82216.8	-	-	1	82216.8	4.91496	82216.8	-	-	123753	88974	60060.8	3	272788	5.43582	90929.3	0.350724	35.0724	498569	417811	308706	3	1225086	6.08817	408362	0.233331	23.3331
D3YXK2;Q9WV02	D3YXK2	Rbmx;Safb	Rbmx	Scaffold attachment factor B1	-	-	-	0	0	-	-	-	-	-	-	2190000	1	2190000	6.34044	2190000	-	-	3270000	7560000	3320000	3	14150000	7.15076	4716670	0.52209	52.209	3480000	2950000	2510000	3	8940000	6.95134	2980000	0.162985	16.2985
D3YXK2;Q80YR5	D3YXK2	Safb;Safb2	Safb	Scaffold attachment factor B1	1890000	2360000	3110000	3	7360000	6.86688	2453330	0.250815	25.0815	2250000	2090000	1080000	3	5420000	6.734	1806670	0.351131	35.1131	3490000	4160000	1160000	3	8810000	6.94498	2936670	0.536215	53.6215	2300000	1890000	2390000	3	6580000	6.81823	2193330	0.121514	12.1514
D3YXK2	D3YXK2	Safb	Safb	Scaffold attachment factor B1	2050000	2110000	1780000	3	5940000	6.77379	1980000	0.0887798	8.87798	2700000	1880000	1110000	3	5690000	6.75511	1896670	0.419225	41.9225	1130000	1740000	1890000	3	4760000	6.67761	1586670	0.253698	25.3698	1930000	2390000	1950000	3	6270000	6.79727	2090000	0.124402	12.4402
D3YXZ3;Q91YS4	D3YXZ3	Klc2	Klc2	Kinesin light chain	337588	667402	485907	3	1490897	6.17345	496966	0.332387	33.2387	849593	621709	888347	3	2359649	6.37285	786550	0.183161	18.3161	795570	847702	645531	3	2288803	6.35961	762934	0.137577	13.7577	864493	1170000	1200000	3	3234493	6.50981	1078160	0.172192	17.2192
D3YYA5	D3YYA5	Usp5	Usp5	Ubiquitin carboxyl-terminal hydrolase 5 (Fragment)	-	-	-	0	0	-	-	-	-	138324	-	-	1	138324	5.1409	138324	-	-	-	-	-	0	0	-	-	-	-	-	-	-	0	0	-	-	-	-
D3YYM6;D3Z1S8;Q91V55	D3YYM6	Rps5	Rps5	40S ribosomal protein S5 (Fragment)	57743.4	138131	-	2	195874	5.29198	97937.2	0.580399	58.0399	-	-	-	0	0	-	-	-	-	-	-	-	0	0	-	-	-	-	134136	137126	-	2	271262	5.43339	135631	0.0155882	1.55882
D3YYU8	D3YYU8	Obsl1	Obsl1	Obscurin-like protein 1	5950000	6240000	7080000	3	19270000	7.28488	6423330	0.0913676	9.13676	7930000	9140000	6070000	3	23140000	7.36436	7713330	0.200487	20.0487	7160000	9510000	7630000	3	24300000	7.38561	8100000	0.153519	15.3519	7690000	7560000	6300000	3	21550000	7.33345	7183330	0.106879	10.6879
D3YZG8	D3YZG8	Mthfd2l	Mthfd2l	Bifunctional methylenetetrahydrofolate dehydrogenase/cyclohydrolase 2, mitochondrial	809061	561849	699910	3	2070820	6.31614	690273	0.179476	17.9476	535541	516332	-	2	1051873	6.02196	525936	0.025826	2.5826	-	-	-	0	0	-	-	-	-	-	-	-	0	0	-	-	-	-
D3YZP9	D3YZP9	Ccdc6	Ccdc6	Coiled-coil domain-containing protein 6	315275	447706	829776	3	1592757	6.20215	530919	0.503191	50.3191	774923	710122	791829	3	2276874	6.35734	758958	0.0568275	5.68275	1490000	373566	661661	3	2525227	6.4023	841742	0.688564	68.8564	851910	973964	1140000	3	2965874	6.47215	988625	0.146267	14.6267
D3YZZ5;E9Q7G1	D3YZZ5	Tmed7	Tmed7	Transmembrane p24-trafficking protein 7	3260000	3680000	4010000	3	10950000	7.03941	3650000	0.102986	10.2986	3350000	3800000	1810000	3	8960000	6.95231	2986670	0.349409	34.9409	436418	386563	-	2	822981	5.91539	411490	0.085671	8.5671	4470000	4990000	2740000	3	12200000	7.08636	4066670	0.289667	28.9667
D3Z080	D3Z080	Sorbs2	Sorbs2	Sorbin and SH3 domain-containing protein 2	-	-	-	0	0	-	-	-	-	-	-	-	0	0	-	-	-	-	-	-	-	0	0	-	-	-	-	372895	325913	-	2	698808	5.84436	349404	0.0950799	9.50799
D3Z0J2	D3Z0J2	Cav1	Cav1	Caveolin (Fragment)	57110.2	222547	18298.2	3	297955	5.47415	99318.5	1.09213	109.213	-	94196.7	-	1	94196.7	4.97404	94196.7	-	-	389984	577170	-	2	967154	5.9855	483577	0.273711	27.3711	201672	75186.1	258564	3	535422	5.7287	178474	0.525926	52.5926
D3Z0M9	D3Z0M9	Ddx23	Ddx23	RNA helicase	1070000	924289	1200000	3	3194289	6.50437	1064760	0.129541	12.9541	750696	1040000	1270000	3	3060696	6.48582	1020230	0.255055	25.5055	1720000	1240000	2960000	3	5920000	6.77232	1973330	0.449769	44.9769	1500000	1310000	1750000	3	4560000	6.65896	1520000	0.145185	14.5185
D3Z0N2	D3Z0N2	Sorbs2	Sorbs2	Sorbin and SH3 domain-containing protein 2 (Fragment)	880739	3630000	740453	3	5251192	6.72026	1750400	0.930814	93.0814	3420000	1400000	4360000	3	9180000	6.96284	3060000	0.494275	49.4275	2190000	6120000	1570000	3	9880000	6.99476	3293330	0.749246	74.9246	7860000	7820000	19200000	3	34880000	7.54258	11626700	0.564111	56.4111
D3Z0Y2;Q6GT24	D3Z0Y2	Prdx6	Prdx6	Peroxiredoxin-6	4570000	5230000	1360000	3	11160000	7.04766	3720000	0.55653	55.653	2770000	3560000	3240000	3	9570000	6.98091	3190000	0.124566	12.4566	6670000	6060000	8450000	3	21180000	7.32593	7060000	0.175894	17.5894	7100000	7670000	9860000	3	24630000	7.39146	8210000	0.177477	17.7477
D3Z100;E9PYD1;F6ZXW2	D3Z100	Fam98c	Fam98c	Family with sequence similarity 98, member C	544004	531527	682655	3	1758186	6.24506	586062	0.143132	14.3132	398588	240219	-	2	638807	5.80537	319404	0.350603	35.0603	308460	439377	-	2	747837	5.87381	373918	0.247573	24.7573	1800000	1310000	-	2	3110000	6.49276	1555000	0.222818	22.2818
D3Z183	D3Z183	Mfsd6	Mfsd6	Major facilitator superfamily domain-containing protein 6	761126	582546	491494	3	1835166	6.26368	611722	0.224225	22.4225	734442	907823	492257	3	2134522	6.3293	711507	0.293363	29.3363	758988	741877	611267	3	2112132	6.32472	704044	0.114768	11.4768	311842	258319	209559	3	779720	5.89194	259907	0.19684	19.684
D3Z1J5	D3Z1J5	Palld	Palld	Palladin (Fragment)	32283.3	-	-	1	32283.3	4.50898	32283.3	-	-	-	-	-	0	0	-	-	-	-	-	-	-	0	0	-	-	-	-	454647	-	-	1	454647	5.65767	454647	-	-
D3Z450	D3Z450	Serpina3i	Serpina3i	Serine (or cysteine) peptidase inhibitor, clade A, member 3I	-	-	-	0	0	-	-	-	-	-	-	-	0	0	-	-	-	-	-	-	-	0	0	-	-	-	-	544992	317196	283175	3	1145363	6.05894	381788	0.372875	37.2875
D3Z4I3;Q62176	D3Z4I3	Rbm24;Rbm38	Rbm24	RNA-binding protein 24	3980000	4700000	4760000	3	13440000	7.1284	4480000	0.0968863	9.68863	4140000	5420000	4710000	3	14270000	7.15442	4756670	0.134816	13.4816	5340000	4160000	7710000	3	17210000	7.23578	5736670	0.315154	31.5154	6270000	6780000	6140000	3	19190000	7.28307	6396670	0.0528838	5.28838
D3Z4J9	D3Z4J9	Eml1	Eml1	Echinoderm microtubule-associated protein-like 1	-	637619	1100000	2	1737619	6.23995	868810	0.376323	37.6323	1290000	-	3450000	2	4740000	6.67578	2370000	0.644452	64.4452	-	-	2840000	1	2840000	6.45332	2840000	-	-	589402	883702	1470000	3	2943104	6.46881	981035	0.456961	45.6961
D3Z4S3	D3Z4S3	Ptrhd1	Ptrhd1	Putative peptidyl-tRNA hydrolase PTRHD1	1020000	939128	607677	3	2566805	6.40939	855602	0.255357	25.5357	2110000	1760000	852211	3	4722211	6.67415	1574070	0.412422	41.2422	3460000	2880000	3870000	3	10210000	7.00903	3403330	0.146159	14.6159	981244	957904	1320000	3	3259148	6.5131	1086380	0.186541	18.6541
D3Z4W5;Q9D9G7	D3Z4W5	Prss59	Prss59	Protease, serine 59 (Fragment)	-	307626	613438	2	921064	5.96429	460532	0.469548	46.9548	-	-	477534	1	477534	5.679	477534	-	-	-	-	329507	1	329507	5.51786	329507	-	-	-	-	-	0	0	-	-	-	-
D3Z598	D3Z598	Ltbp4	Ltbp4	Latent-transforming growth factor beta-binding protein 4	-	3240000	3050000	2	6290000	6.79865	3145000	0.0427187	4.27187	2670000	-	-	1	2670000	6.42651	2670000	-	-	-	3640000	1830000	2	5470000	6.73799	2735000	0.467957	46.7957	23100000	20900000	5470000	3	49470000	7.69434	16490000	0.582582	58.2582
D3Z5G7	D3Z5G7	Ces1b	Ces1b	Carboxylic ester hydrolase	22300000	15000000	11300000	3	48600000	7.68664	16200000	0.345514	34.5514	40800000	18700000	14400000	3	73900000	7.86864	24633300	0.575028	57.5028	121868	6430000	7690000	3	14241868	7.15357	4747290	0.854166	85.4166	12800000	12500000	11400000	3	36700000	7.56467	12233300	0.0602543	6.02543
D3Z689	D3Z689	Adamtsl5	Adamtsl5	ADAMTS-like 5	1340000	772703	625151	3	2737854	6.43741	912618	0.413541	41.3541	1210000	809545	418220	3	2437765	6.38699	812588	0.487207	48.7207	899500	459886	754051	3	2113437	6.32499	704479	0.317909	31.7909	2080000	2930000	2090000	3	7100000	6.85126	2366670	0.206149	20.6149
D3Z6F5	D3Z6F5	Atp5a1	Atp5a1	ATP synthase subunit alpha	1860000000	1780000000	1430000000	3	5070000000	9.70501	1690000000	0.135321	13.5321	1730000000	1720000000	1730000000	3	5180000000	9.71433	1726670000	0.00334373	0.334373	2350000000	1480000000	2360000000	3	6190000000	9.79169	2063330000	0.24485	24.485	962000000	967000000	829000000	3	2758000000	9.44059	919333000	0.0851388	8.51388
D3Z6F5;D6RJ16	D3Z6F5	Atp5a1	Atp5a1	ATP synthase subunit alpha	621000000	837000000	169000000	3	1627000000	9.21139	542333000	0.628538	62.8538	948000000	1090000000	1590000	3	2039590000	9.30954	679863000	0.870289	87.0289	-	-	-	0	0	-	-	-	-	360000000	368000000	6290000	3	734290000	8.86587	244763000	0.843928	84.3928
D3Z6G3	D3Z6G3	Mapre3	Mapre3	Microtubule-associated protein RP/EB family member 3	421691	1070000	617217	3	2108908	6.32406	702969	0.473068	47.3068	752576	767322	2300000	3	3819898	6.58205	1273300	0.698327	69.8327	-	1060000	-	1	1060000	6.02531	1060000	-	-	1100000	1130000	1130000	3	3360000	6.52634	1120000	0.0154647	1.54647
D3Z6I8;E9Q7Q3	D3Z6I8	Tpm3	Tpm3	Tropomyosin alpha-3 chain	5730000	5610000	3340000	3	14680000	7.16673	4893330	0.275183	27.5183	8610000	6560000	6020000	3	21190000	7.32613	7063330	0.193449	19.3449	12800000	10700000	8360000	3	31860000	7.50325	10620000	0.209141	20.9141	26700000	17600000	17600000	3	61900000	7.79169	20633300	0.254631	25.4631
D3Z6Q9;O08539;Q7TQF7	D3Z6Q9	Amph;Bin1;Bin2	Amph	Bridging integrator 2	229564	437039	-	2	666603	5.82387	333302	0.440163	44.0163	-	-	-	0	0	-	-	-	-	1000000	417629	-	2	1417629	6.15156	708814	0.580968	58.0968	-	-	394644	1	394644	5.59621	394644	-	-
D3Z6Q9	D3Z6Q9	Bin2	Bin2	Bridging integrator 2	17697.7	31382.3	-	2	49080	4.6909	24540	0.394314	39.4314	-	20519.6	-	1	20519.6	4.31217	20519.6	-	-	430759	51642.3	-	2	482401	5.68341	241201	1.11142	111.142	573149	358984	109032	3	1041165	6.01752	347055	0.669313	66.9313
D3Z6U8;E9QAS9;E9QNF5	D3Z6U8	Fmr1	Fmr1	Synaptic functional regulator FMR1	-	-	-	0	0	-	-	-	-	-	-	-	0	0	-	-	-	-	-	-	-	0	0	-	-	-	-	420103	-	-	1	420103	5.62336	420103	-	-
D3Z7H8	D3Z7H8	Cilp2	Cilp2	Cartilage intermediate layer protein 2	1770000	1950000	1760000	3	5480000	6.73878	1826670	0.0585366	5.85366	2070000	2710000	1610000	3	6390000	6.8055	2130000	0.259366	25.9366	3260000	4390000	3260000	3	10910000	7.03782	3636670	0.179397	17.9397	-	-	-	0	0	-	-	-	-
D3Z7P3	D3Z7P3	Gls	Gls	Glutaminase kidney isoform, mitochondrial	5360000	6020000	7700000	3	19080000	7.28058	6360000	0.189699	18.9699	6030000	5650000	4990000	3	16670000	7.22194	5556670	0.0947051	9.47051	6650000	11200000	6020000	3	23870000	7.37785	7956670	0.355226	35.5226	7040000	6840000	6950000	3	20830000	7.31869	6943330	0.0144263	1.44263
D3Z7Q2	D3Z7Q2	Smim20	Smim20	Small integral membrane protein 20	4170000	4750000	4710000	3	13630000	7.1345	4543330	0.0712988	7.12988	4240000	4820000	1130000	3	10190000	7.00817	3396670	0.584189	58.4189	551484	-	-	1	551484	5.74153	551484	-	-	3130000	3080000	1960000	3	8170000	6.91222	2723330	0.242915	24.2915
D3Z7X0	D3Z7X0	Acad12	Acad12	Acyl-Coenzyme A dehydrogenase family, member 12	42300000	43800000	32800000	3	118900000	8.07518	39633300	0.150509	15.0509	47700000	45000000	38100000	3	130800000	8.11661	43600000	0.113549	11.3549	53100000	33600000	48200000	3	134900000	8.13001	44966700	0.225592	22.5592	15200000	18500000	18400000	3	52100000	7.71684	17366700	0.108084	10.8084
D4AFX7;G3X922	D4AFX7	Dnajc13	Dnajc13	DnaJ heat shock protein family (Hsp40) member C13	660693	514068	674678	3	1849439	6.26704	616480	0.144313	14.4313	699048	669089	609355	3	1977492	6.29611	659164	0.0692737	6.92737	753380	1080000	626254	3	2459634	6.39087	819878	0.285491	28.5491	766129	741659	905451	3	2413239	6.3826	804413	0.109835	10.9835
D6REH1;Q5D073	D6REH1	Pxmp2	Pxmp2	Peroxisomal membrane protein 2	300218	409742	-	2	709960	5.85123	354980	0.218168	21.8168	243605	1250000	-	2	1493605	6.17424	746802	0.952901	95.2901	-	-	-	0	0	-	-	-	-	-	-	-	0	0	-	-	-	-
D6RFU9	D6RFU9	Sypl	Sypl	Synaptophysin-like protein	941562	-	-	1	941562	5.97385	941562	-	-	618571	-	-	1	618571	5.79139	618571	-	-	-	-	-	0	0	-	-	-	-	1090000	1090000	-	2	2180000	6.33846	1090000	0	0
D6RJ16	D6RJ16	Atp5a1	Atp5a1	ATP synthase, H+-transporting, mitochondrial F1 complex, alpha subunit 1	1180000000	1530000000	1840000000	3	4550000000	9.65801	1516670000	0.217716	21.7716	1840000000	1600000000	-	2	3440000000	9.53656	1720000000	0.0986661	9.86661	-	-	-	0	0	-	-	-	-	465000000	519000000	743000000	3	1727000000	9.23729	575667000	0.256066	25.6066
D9J302;D9J303;E9Q8P5;F8WJI6	D9J302	Pdlim5	Pdlim5	ENH isoform 1e	14400000	18800000	20700000	3	53900000	7.73159	17966700	0.179867	17.9867	17300000	17800000	799217	3	35899217	7.55508	11966400	0.808455	80.8455	-	-	-	0	0	-	-	-	-	6870000	7820000	5730000	3	20420000	7.31006	6806670	0.153737	15.3737
D9J302	D9J302	Pdlim5	Pdlim5	ENH isoform 1e	254484	302786	462368	3	1019638	6.00845	339879	0.320092	32.0092	206023	538039	259500	3	1003562	6.00154	334521	0.532908	53.2908	1360000	884187	435917	3	2680104	6.42815	893368	0.517267	51.7267	3440000	6190000	3390000	3	13020000	7.11461	4340000	0.369203	36.9203
D9J303;E9Q8P5;F8WJI6	D9J303	Pdlim5	Pdlim5	ENH isoform 3a	13300000	4380000	5440000	3	23120000	7.36399	7706670	0.632294	63.2294	9390000	3960000	2850000	3	16200000	7.20952	5400000	0.648098	64.8098	4870000	5390000	1540000	3	11800000	7.07188	3933330	0.531084	53.1084	6020000	5850000	1670000	3	13540000	7.13162	4513330	0.545908	54.5908
E0CXD4;Q8CFX3	E0CXD4	Pcdh1	Pcdh1	Protocadherin 1	-	430833	-	1	430833	5.63431	430833	-	-	392631	519198	4600000	3	5511829	6.7413	1837280	1.3027	130.27	-	-	-	0	0	-	-	-	-	1430000	-	-	1	1430000	6.15534	1430000	-	-
E0CXP6;E0CYZ5;E0CZ38;E0CZ61	E0CXP6	Gm45062;Umad1	Gm45062	UMAP1-MVP12-associated (UMA) domain-containing 1	-	-	-	0	0	-	-	-	-	-	-	-	0	0	-	-	-	-	-	-	-	0	0	-	-	-	-	-	-	-	0	0	-	-	-	-
E0CXS4;G3XA20	E0CXS4	Grip2	Grip2	Glutamate receptor-interacting protein 2	-	983871	543713	2	1527584	6.18401	763792	0.407491	40.7491	532231	-	-	1	532231	5.7261	532231	-	-	-	-	-	0	0	-	-	-	-	-	-	-	0	0	-	-	-	-
E0CYR6;Q9JIY8	E0CYR6	Nat8f3;Nat8f7	Nat8f3	N-acetyltransferase family 8 member 7	105359	203116	1910000	3	2218475	6.34605	739492	1.37239	137.239	465011	164252	350254	3	979517	5.99101	326506	0.46486	46.486	-	-	-	0	0	-	-	-	-	-	-	-	0	0	-	-	-	-
E0CYV0	E0CYV0	Pcmt1	Pcmt1	Protein-L-isoaspartate O-methyltransferase	-	-	-	0	0	-	-	-	-	-	850123	-	1	850123	5.92948	850123	-	-	440964	358647	633552	3	1433163	6.1563	477721	0.295341	29.5341	338373	859904	766420	3	1964697	6.2933	654899	0.424609	42.4609
E0CYV9	E0CYV9			Uncharacterized protein C4orf54 homolog	356553	507499	414468	3	1278520	6.10671	426173	0.178685	17.8685	580732	449897	603036	3	1633665	6.21316	544555	0.151925	15.1925	281778	-	489902	2	771680	5.88744	385840	0.381417	38.1417	618626	582069	591171	3	1791866	6.25331	597289	0.0318621	3.18621
E9PUD2	E9PUD2	Dnm1l	Dnm1l	Dynamin-1-like protein	4270000	5740000	4890000	3	14900000	7.17319	4966670	0.148589	14.8589	6430000	5110000	5860000	3	17400000	7.24055	5800000	0.114145	11.4145	-	-	-	0	0	-	-	-	-	3470000	3510000	3510000	3	10490000	7.02078	3496670	0.00660458	0.660458
E9PUR0;E9Q1M6	E9PUR0	Ankhd1	Ankhd1	Ankyrin repeat and KH domain-containing 1	279586	343692	-	2	623278	5.79468	311639	0.145456	14.5456	282845	424788	-	2	707633	5.84981	353816	0.283675	28.3675	328980	141359	207982	3	678321	5.83144	226107	0.420662	42.0662	409927	267437	-	2	677364	5.83082	338682	0.297493	29.7493
E9PUR0;E9Q1M6;F7C545	E9PUR0	Ankhd1	Ankhd1	Ankyrin repeat and KH domain-containing 1	-	-	178525	1	178525	5.2517	178525	-	-	-	314285	-	1	314285	5.49732	314285	-	-	-	-	-	0	0	-	-	-	-	-	-	-	0	0	-	-	-	-
E9PUR2	E9PUR2	Myo18a	Myo18a	Unconventional myosin-XVIIIa (Fragment)	2000000	1970000	2270000	3	6240000	6.79518	2080000	0.0794361	7.94361	1850000	1920000	1520000	3	5290000	6.72346	1763330	0.121145	12.1145	1830000	2310000	1420000	3	5560000	6.74507	1853330	0.240355	24.0355	344320	313263	304002	3	961585	5.98299	320528	0.0658853	6.58853
E9PUZ5;E9QAC6	E9PUZ5	Gm49486;Pick1	Gm49486	PRKCA-binding protein	74718.6	-	-	1	74718.6	4.87343	74718.6	-	-	-	-	-	0	0	-	-	-	-	-	-	-	0	0	-	-	-	-	64787.8	-	-	1	64787.8	4.81149	64787.8	-	-
E9PV24	E9PV24	Fga	Fga	Fibrinogen alpha chain	29000000	26900000	17800000	3	73700000	7.86747	24566700	0.242338	24.2338	30100000	23500000	12800000	3	66400000	7.82217	22133300	0.394455	39.4455	110000000	57700000	44100000	3	211800000	8.32593	70600000	0.49281	49.281	67800000	30000000	67100000	3	164900000	8.21722	54966700	0.393413	39.3413
E9PV38	E9PV38	Ces2g	Ces2g	Carboxylic ester hydrolase	692751	-	835148	2	1527899	6.18409	763950	0.131802	13.1802	-	497718	521064	2	1018782	6.00808	509391	0.0324076	3.24076	1190000	1080000	434553	3	2704553	6.4321	901518	0.45271	45.271	1660000	2350000	1290000	3	5300000	6.72428	1766670	0.304523	30.4523
E9PV44	E9PV44	Atpif1	Atpif1	ATP synthase F1 subunit epsilon	4760000	19100000	46600000	3	70460000	7.84794	23486700	0.905285	90.5285	11000000	5580000	21400000	3	37980000	7.57955	12660000	0.635038	63.5038	31300000	26000000	43400000	3	100700000	8.00303	33566700	0.265701	26.5701	58500000	63700000	65100000	3	187300000	8.27254	62433300	0.0557002	5.57002
E9PV66	E9PV66	Myo18b	Myo18b	Myosin XVIIIb	893088	824502	1070000	3	2787590	6.44523	929197	0.136322	13.6322	795766	1040000	808458	3	2644224	6.4223	881408	0.15599	15.599	1010000	1240000	684575	3	2934575	6.46755	978192	0.285297	28.5297	254119	176408	354336	3	784863	5.89479	261621	0.340955	34.0955
E9PVA6	E9PVA6	Git2	Git2	ARF GTPase-activating protein GIT2	993119	220933	219899	3	1433951	6.15653	477984	0.933339	93.3339	-	-	-	0	0	-	-	-	-	-	1680000	-	1	1680000	6.22531	1680000	-	-	436401	357420	-	2	793821	5.89972	396910	0.140707	14.0707
E9PVA8	E9PVA8	Gcn1	Gcn1	eIF-2-alpha kinase activator GCN1	11800000	10600000	11300000	3	33700000	7.52763	11233300	0.0536592	5.36592	10400000	13500000	9460000	3	33360000	7.52323	11120000	0.190112	19.0112	18100000	19800000	14500000	3	52400000	7.71933	17466700	0.154933	15.4933	12700000	10300000	11200000	3	34200000	7.53403	11400000	0.106354	10.6354
E9PVU0;E9Q175	E9PVU0	Myo6	Myo6	Unconventional myosin-VI	457515	332446	-	2	789961	5.89761	394980	0.223903	22.3903	214146	241902	-	2	456048	5.65901	228024	0.0860719	8.60719	-	-	-	0	0	-	-	-	-	264281	317588	368421	3	950290	5.97786	316763	0.164397	16.4397
E9PVZ8;E9QAH1	E9PVZ8	Golgb1	Golgb1	Golgi autoantigen, golgin subfamily b, macrogolgin 1	1050000	916295	1180000	3	3146295	6.4978	1048760	0.125726	12.5726	831020	1350000	1000000	3	3181020	6.50257	1060340	0.249636	24.9636	981857	1180000	1020000	3	3181857	6.50268	1060620	0.0991226	9.91226	957242	771596	868860	3	2597698	6.41459	865899	0.107239	10.7239
E9PWE8	E9PWE8	Dpysl3	Dpysl3	Dihydropyrimidinase-related protein 3	5410000	9070000	7020000	3	21500000	7.33244	7166670	0.255963	25.5963	6650000	7550000	5470000	3	19670000	7.2938	6556670	0.159096	15.9096	5560000	5060000	5330000	3	15950000	7.20276	5316670	0.0470721	4.70721	26900000	24100000	27700000	3	78700000	7.89597	26233300	0.0720582	7.20582
E9PWI3;G3UW40	E9PWI3	Mcc	Mcc	Mutated in colorectal cancers	213473	7207.99	-	2	220681	5.34376	110340	1.32183	132.183	-	8778.55	-	1	8778.55	3.94342	8778.55	-	-	-	715970	124377	2	840347	5.92446	420174	0.995587	99.5587	47512.6	61713	-	2	109226	5.03832	54612.8	0.183862	18.3862
E9PWQ3	E9PWQ3	Col6a3	Col6a3	Collagen, type VI, alpha 3	-	-	-	0	0	-	-	-	-	-	-	-	0	0	-	-	-	-	-	-	-	0	0	-	-	-	-	786874	509738	-	2	1296612	6.11281	648306	0.302272	30.2272
E9PWW9	E9PWW9	Rsf1	Rsf1	Remodeling and spacing factor 1	52976.7	-	159573	2	212550	5.32746	106275	0.709246	70.9246	125400	-	-	1	125400	5.0983	125400	-	-	-	-	-	0	0	-	-	-	-	-	131629	176590	2	308219	5.48886	154110	0.206296	20.6296
E9PWZ3	E9PWZ3	Rpl3l	Rpl3l	Ribosomal protein L3-like	83370.7	-	-	1	83370.7	4.92101	83370.7	-	-	-	-	-	0	0	-	-	-	-	-	-	-	0	0	-	-	-	-	-	-	-	0	0	-	-	-	-
E9PX68	E9PX68	Slc4a1ap	Slc4a1ap	Solute carrier family 4 (anion exchanger), member 1, adaptor protein	12254.8	-	192552	2	204807	5.31134	102403	1.24497	124.497	47785	-	-	1	47785	4.67929	47785	-	-	192432	367926	-	2	560358	5.74847	280179	0.442906	44.2906	124522	105054	-	2	229576	5.36093	114788	0.119925	11.9925
E9PXD2	E9PXD2	Dlc1	Dlc1	Rho GTPase-activating protein 7	-	-	-	0	0	-	-	-	-	-	-	-	0	0	-	-	-	-	-	229811	-	1	229811	5.36137	229811	-	-	99753.1	43760.8	24745.6	3	168260	5.22598	56086.5	0.695234	69.5234
E9PXF8	E9PXF8	Sbf2	Sbf2	Myotubularin-related protein 13	183575	-	-	1	183575	5.26381	183575	-	-	-	-	270081	1	270081	5.43149	270081	-	-	-	1120000	-	1	1120000	6.04922	1120000	-	-	749025	410680	397499	3	1557204	6.19235	519068	0.383876	38.3876
E9PXF8;Q6ZPE2	E9PXF8	Sbf1;Sbf2	Sbf1	Myotubularin-related protein 13	-	-	33216.8	1	33216.8	4.52136	33216.8	-	-	-	-	-	0	0	-	-	-	-	-	-	-	0	0	-	-	-	-	-	-	199780	1	199780	5.30055	199780	-	-
E9PY16	E9PY16	Adap1	Adap1	ArfGAP with dual PH domains 1	-	-	-	0	0	-	-	-	-	-	-	-	0	0	-	-	-	-	-	-	-	0	0	-	-	-	-	269478	407528	555475	3	1232481	6.09078	410827	0.348144	34.8144
E9PYF4;F6TFN2	E9PYF4	Lmo7	Lmo7	LIM domain only 7	9970000	10200000	9730000	3	29900000	7.47567	9966670	0.0235804	2.35804	12900000	10400000	7990000	3	31290000	7.49541	10430000	0.235392	23.5392	11200000	10600000	10900000	3	32700000	7.51455	10900000	0.0275229	2.75229	8200000	8970000	10000000	3	27170000	7.43409	9056670	0.0997193	9.97193
E9PYF4	E9PYF4	Lmo7	Lmo7	LIM domain only 7	2720000	3530000	2120000	3	8370000	6.92273	2790000	0.253621	25.3621	3590000	3240000	3390000	3	10220000	7.00945	3406670	0.0515443	5.15443	3970000	3280000	1380000	3	8630000	6.93601	2876670	0.466262	46.6262	656136	708269	522120	3	1886525	6.27566	628842	0.152708	15.2708
E9PYG6	E9PYG6	Rasa1	Rasa1	RAS p21 protein activator 1	458776	754111	621583	3	1834470	6.26351	611490	0.241911	24.1911	805470	291561	484189	3	1581220	6.19899	527073	0.492578	49.2578	-	-	-	0	0	-	-	-	-	557941	676883	505003	3	1739827	6.24051	579942	0.151786	15.1786
E9PYJ9	E9PYJ9	Ldb3	Ldb3	LIM domain-binding protein 3	4870000	6550000	5940000	3	17360000	7.23955	5786670	0.146964	14.6964	6350000	6400000	4470000	3	17220000	7.23603	5740000	0.191661	19.1661	6070000	5270000	6690000	3	18030000	7.256	6010000	0.118452	11.8452	111214	-	-	1	111214	5.04616	111214	-	-
E9PYK3	E9PYK3	Parp4	Parp4	Protein mono-ADP-ribosyltransferase PARP4	251894	183936	227140	3	662970	5.82149	220990	0.155635	15.5635	464014	313884	-	2	777898	5.89092	388949	0.272935	27.2935	-	113724	255458	2	369182	5.56724	184591	0.542936	54.2936	428480	423692	514376	3	1366548	6.13562	455516	0.112028	11.2028
E9PYP2	E9PYP2	Nbeal1	Nbeal1	Neurobeachin-like 1	129067	61869.5	176610	3	367546	5.56531	122516	0.470554	47.0554	183802	-	127058	2	310860	5.49256	155430	0.258149	25.8149	110810	398371	-	2	509181	5.70687	254590	0.79868	79.868	160266	138770	-	2	299036	5.47572	149518	0.10166	10.166
E9PZ16	E9PZ16	Hspg2	Hspg2	Basement membrane-specific heparan sulfate proteoglycan core protein	14900000	15200000	13300000	3	43400000	7.63749	14466700	0.0706062	7.06062	17700000	19100000	15800000	3	52600000	7.72099	17533300	0.0944658	9.44658	15500000	10500000	13400000	3	39400000	7.5955	13133300	0.191166	19.1166	9910000	7850000	6870000	3	24630000	7.39146	8210000	0.188994	18.8994
E9PZM4	E9PZM4	Chd2	Chd2	Chromodomain-helicase-DNA-binding protein 2	32307.1	-	-	1	32307.1	4.5093	32307.1	-	-	-	-	-	0	0	-	-	-	-	-	-	-	0	0	-	-	-	-	-	121753	-	1	121753	5.08548	121753	-	-
E9PZQ0	E9PZQ0	Ryr1	Ryr1	Ryanodine receptor 1	-	-	-	0	0	-	-	-	-	-	-	-	0	0	-	-	-	-	-	-	495159	1	495159	5.69474	495159	-	-	-	-	-	0	0	-	-	-	-
E9PZQ0;E9Q401	E9PZQ0	Ryr1;Ryr2	Ryr1	Ryanodine receptor 1	6620000	4880000	9600000	3	21100000	7.32428	7033330	0.339383	33.9383	3180000	5510000	2070000	3	10760000	7.03181	3586670	0.489504	48.9504	-	-	-	0	0	-	-	-	-	680250	465380	-	2	1145630	6.05904	572815	0.265245	26.5245
E9Q0A3;Q68FM7	E9Q0A3	Arhgef11	Arhgef11	Rho guanine nucleotide exchange factor (GEF) 11 (Fragment)	117213	167231	-	2	284444	5.454	142222	0.248682	24.8682	-	162918	405323	2	568241	5.75453	284120	0.603287	60.3287	-	-	-	0	0	-	-	-	-	346810	-	359654	2	706464	5.84909	353232	0.0257114	2.57114
E9Q0C3	E9Q0C3	Hsp90ab1	Hsp90ab1	Heat shock protein HSP 90-beta (Fragment)	-	-	190034	1	190034	5.27883	190034	-	-	-	-	-	0	0	-	-	-	-	-	-	-	0	0	-	-	-	-	-	-	-	0	0	-	-	-	-
E9Q0F0	E9Q0F0	Krt78	Krt78	Keratin 78	192000000	2010000	-	2	194010000	8.28782	97005000	1.38491	138.491	413000000	3280000	34200000	3	450480000	8.65368	150160000	1.51938	151.938	50500000	32200000	39200000	3	121900000	8.086	40633300	0.227247	22.7247	159000000	169000000	-	2	328000000	8.51587	164000000	0.0431163	4.31163
E9Q0W6;F6VVW4	E9Q0W6	Ablim2	Ablim2	Actin-binding LIM protein 2	-	392458	575770	2	968228	5.98598	484114	0.267749	26.7749	718620	565969	-	2	1284589	6.10876	642294	0.168055	16.8055	-	-	-	0	0	-	-	-	-	-	216015	-	1	216015	5.33448	216015	-	-
E9Q137	E9Q137	Tex264	Tex264	Testis-expressed protein 264 homolog	359234	369621	842952	3	1571807	6.1964	523936	0.527403	52.7403	326165	519492	-	2	845657	5.92719	422828	0.323306	32.3306	-	402574	-	1	402574	5.60485	402574	-	-	-	-	1500000	1	1500000	6.17609	1500000	-	-
E9Q1G8	E9Q1G8	Septin7	Septin7	Septin	-	-	-	0	0	-	-	-	-	687451	-	-	1	687451	5.83724	687451	-	-	-	329028	135651	2	464679	5.66715	232340	0.588528	58.8528	341736	635262	131916	3	1108914	6.0449	369638	0.683994	68.3994
E9Q1M1	E9Q1M1	Pdzd2	Pdzd2	PDZ domain-containing 2	78177.8	125498	59509.3	3	263185	5.42026	87728.4	0.387734	38.7734	44591.8	178881	-	2	223473	5.34922	111736	0.849829	84.9829	-	135470	-	1	135470	5.13184	135470	-	-	-	-	82117.4	1	82117.4	4.91444	82117.4	-	-
E9Q1P8	E9Q1P8	Irf2bp2	Irf2bp2	Interferon regulatory factor 2-binding protein 2	875690	1420000	898134	3	3193824	6.50431	1064610	0.289292	28.9292	896544	557155	607222	3	2060921	6.31406	686974	0.266694	26.6694	595710	601847	1330000	3	2527557	6.4027	842519	0.501095	50.1095	1100000	881120	938142	3	2919262	6.46527	973087	0.116688	11.6688
E9Q1W0	E9Q1W0	Camk2d	Camk2d	Calcium/calmodulin-dependent protein kinase	6600000	4020000	3680000	3	14300000	7.15534	4766670	0.334991	33.4991	7270000	6830000	6330000	3	20430000	7.31027	6810000	0.069063	6.9063	8460000	6550000	8250000	3	23260000	7.36661	7753330	0.135089	13.5089	5520000	6200000	6360000	3	18080000	7.2572	6026670	0.0740076	7.40076
E9Q1Y9	E9Q1Y9	Krt83	Krt83	Keratin 83	-	57000000	-	1	57000000	7.75587	57000000	-	-	-	-	-	0	0	-	-	-	-	-	-	394354	1	394354	5.59589	394354	-	-	-	-	-	0	0	-	-	-	-
E9Q223	E9Q223	Hbb-bs	Hbb-bs	Hemoglobin, beta adult s chain (Fragment)	-	-	-	0	0	-	-	-	-	-	-	-	0	0	-	-	-	-	820473	286613	923139	3	2030225	6.30754	676742	0.504977	50.4977	724720	490739	453886	3	1669345	6.22255	556448	0.263974	26.3974
E9Q236	E9Q236	Abcc4	Abcc4	ATP-binding cassette sub-family C member 4	27770.4	-	-	1	27770.4	4.44358	27770.4	-	-	-	-	-	0	0	-	-	-	-	-	381103	-	1	381103	5.58104	381103	-	-	-	-	-	0	0	-	-	-	-
E9Q238	E9Q238	Kank1	Kank1	KN motif and ankyrin repeat domains 1	1800000	613473	1310000	3	3723473	6.57095	1241160	0.4804	48.04	1040000	530609	392503	3	1963112	6.29295	654371	0.521156	52.1156	-	1120000	-	1	1120000	6.04922	1120000	-	-	808083	879542	905898	3	2593523	6.41389	864508	0.0585431	5.85431
E9Q2E4	E9Q2E4	Hectd4	Hectd4	HECT domain E3 ubiquitin protein ligase 4	-	94254.8	333302	2	427557	5.63099	213778	0.790687	79.0687	95289.2	190468	-	2	285757	5.456	142879	0.47104	47.104	-	199687	-	1	199687	5.30035	199687	-	-	575320	510819	699462	3	1785601	6.25178	595200	0.161089	16.1089
E9Q2E9	E9Q2E9	Krtap11-1	Krtap11-1	Keratin-associated protein 11-1	-	-	-	0	0	-	-	-	-	-	-	-	0	0	-	-	-	-	-	-	1530000	1	1530000	6.18469	1530000	-	-	-	-	-	0	0	-	-	-	-
E9Q2M9	E9Q2M9	Wdfy4	Wdfy4	WD repeat- and FYVE domain-containing protein 4	2330000	1110000	-	2	3440000	6.53656	1720000	0.501552	50.1552	-	2420000	1130000	2	3550000	6.55023	1775000	0.513897	51.3897	1980000	2630000	-	2	4610000	6.6637	2305000	0.199401	19.9401	-	196306	244708	2	441014	5.64445	220507	0.155212	15.5212
E9Q2S0	E9Q2S0	Pcdh7	Pcdh7	Protocadherin 7	1170000	1070000	722631	3	2962631	6.47168	987544	0.237768	23.7768	536585	1140000	707094	3	2383679	6.37725	794560	0.391501	39.1501	506978	962060	527533	3	1996571	6.30028	665524	0.386182	38.6182	666132	408588	509262	3	1583982	6.19975	527994	0.245817	24.5817
E9Q2U6	E9Q2U6	Csnk1a1	Csnk1a1	Casein kinase I isoform alpha	84559.5	80653.8	136844	3	302057	5.48009	100686	0.311611	31.1611	-	108759	-	1	108759	5.03647	108759	-	-	-	155320	-	1	155320	5.19123	155320	-	-	-	85035.4	94372.2	2	179408	5.25384	89703.8	0.0735991	7.35991
E9Q2W9	E9Q2W9	Actn4	Actn4	Alpha-actinin-4 (Fragment)	386401	-	-	1	386401	5.58704	386401	-	-	-	-	-	0	0	-	-	-	-	-	-	-	0	0	-	-	-	-	4320000	5070000	-	2	9390000	6.97267	4695000	0.112956	11.2956
E9Q394	E9Q394	Akap13	Akap13	A-kinase anchor protein 13	318521	417520	311709	3	1047750	6.02026	349250	0.169568	16.9568	451146	644171	-	2	1095317	6.03954	547658	0.249223	24.9223	403868	960117	506670	3	1870655	6.27199	623552	0.474655	47.4655	406262	383342	311637	3	1101241	6.04188	367080	0.134477	13.4477
E9Q3A7	E9Q3A7	Cdh19	Cdh19	Cadherin 19, type 2	132258	256017	-	2	388275	5.58914	194138	0.450767	45.0767	83774.6	140759	-	2	224534	5.35128	112267	0.358913	35.8913	-	-	-	0	0	-	-	-	-	-	-	-	0	0	-	-	-	-
E9Q3C1	E9Q3C1	C2cd2	C2cd2	C2 domain-containing protein 2	-	-	92796.9	1	92796.9	4.96753	92796.9	-	-	-	-	-	0	0	-	-	-	-	-	-	-	0	0	-	-	-	-	-	-	-	0	0	-	-	-	-
E9Q3E1	E9Q3E1	Aldh3b2	Aldh3b2	Aldehyde dehydrogenase family 3 member B2	-	-	-	0	0	-	-	-	-	-	168858	527254	2	696112	5.84268	348056	0.728113	72.8113	-	-	-	0	0	-	-	-	-	269883	-	712431	2	982314	5.99225	491157	0.637126	63.7126
E9Q3E1;J3QMK6	E9Q3E1	Aldh3b2;Aldh3b3	Aldh3b2	Aldehyde dehydrogenase family 3 member B2	529119	586260	521261	3	1636640	6.21395	545547	0.0650302	6.50302	132573	469883	808002	3	1410458	6.14936	470153	0.718308	71.8308	154324	-	204098	2	358422	5.55439	179211	0.196392	19.6392	-	-	227459	1	227459	5.3569	227459	-	-
E9Q3E2	E9Q3E2	Synpo	Synpo	Synaptopodin	-	277579	-	1	277579	5.44339	277579	-	-	61281.9	154860	-	2	216142	5.33474	108071	0.61228	61.228	-	-	-	0	0	-	-	-	-	2380000	2380000	1160000	3	5920000	6.77232	1973330	0.356943	35.6943
E9Q3G8	E9Q3G8	Nup153	Nup153	Nucleoporin 153	1340000	1320000	1950000	3	4610000	6.6637	1536670	0.233035	23.3035	1570000	1360000	1590000	3	4520000	6.65514	1506670	0.0845642	8.45642	1020000	1520000	945069	3	3485069	6.54221	1161690	0.269056	26.9056	2000000	1580000	2170000	3	5750000	6.75967	1916670	0.158452	15.8452
E9Q3H1	E9Q3H1	Rps6ka6	Rps6ka6	Ribosomal protein S6 kinase alpha-6	932216	882272	769420	3	2583908	6.41228	861303	0.0968291	9.68291	1360000	641904	1380000	3	3381904	6.52916	1127300	0.373002	37.3002	935824	-	961573	2	1897397	6.27816	948698	0.0191919	1.91919	513684	636384	418684	3	1568752	6.19555	522917	0.20872	20.872
E9Q3L2	E9Q3L2	Pi4ka	Pi4ka	Phosphatidylinositol 4-kinase alpha	1230000	1040000	1170000	3	3440000	6.53656	1146670	0.0847023	8.47023	1060000	1250000	1670000	3	3980000	6.59988	1326670	0.235284	23.5284	1480000	1430000	1400000	3	4310000	6.63448	1436670	0.0281308	2.81308	819262	780997	811001	3	2411260	6.38224	803753	0.0250522	2.50522
E9Q3M9	E9Q3M9	Cracdl	Cracdl	Capping protein-inhibiting regulator of actin-like	-	170428	-	1	170428	5.23154	170428	-	-	2680000	539691	902448	3	4122139	6.61512	1374050	0.833626	83.3626	-	-	-	0	0	-	-	-	-	-	-	101651	1	101651	5.00711	101651	-	-
E9Q3S4	E9Q3S4	Map3k19	Map3k19	Mitogen-activated protein kinase kinase kinase 19	21400000	21300000	24700000	3	67400000	7.82866	22466700	0.0861173	8.61173	20700000	24100000	26200000	3	71000000	7.85126	23666700	0.117274	11.7274	22200000	21400000	18200000	3	61800000	7.79099	20600000	0.102748	10.2748	12700000	12200000	14700000	3	39600000	7.5977	13200000	0.100218	10.0218
E9Q3Z5	E9Q3Z5	Svil	Svil	Supervillin	100491	323562	-	2	424053	5.62742	212026	0.74394	74.394	451743	576299	-	2	1028042	6.01201	514021	0.171344	17.1344	-	-	-	0	0	-	-	-	-	1100000	979731	-	2	2079731	6.31801	1039870	0.0817827	8.17827
E9Q401	E9Q401	Ryr2	Ryr2	Ryanodine receptor 2	33400000	22300000	26100000	3	81800000	7.91275	27266700	0.206891	20.6891	17500000	35200000	15700000	3	68400000	7.83506	22800000	0.472648	47.2648	22800000	20900000	26100000	3	69800000	7.84386	23266700	0.11309	11.309	2760000	1980000	2530000	3	7270000	6.86153	2423330	0.165388	16.5388
E9Q411	E9Q411	Nbas	Nbas	Neuroblastoma-amplified sequence	418988	350841	490041	3	1259870	6.10033	419957	0.165743	16.5743	491896	485973	-	2	977869	5.99028	488934	0.00856596	0.856596	-	562311	-	1	562311	5.74998	562311	-	-	708760	553453	733098	3	1995311	6.30001	665104	0.146526	14.6526
E9Q414	E9Q414	Apob	Apob	Apolipoprotein B-100	2340000	2100000	1430000	3	5870000	6.76864	1956670	0.241037	24.1037	2370000	3040000	2770000	3	8180000	6.91275	2726670	0.123629	12.3629	4710000	5520000	3720000	3	13950000	7.14457	4650000	0.193871	19.3871	1150000	958260	1960000	3	4068260	6.60941	1356090	0.392098	39.2098
E9Q447	E9Q447	Sptan1	Sptan1	Spectrin alpha chain, non-erythrocytic 1	5890000	6220000	3380000	3	15490000	7.19005	5163330	0.300814	30.0814	5990000	7080000	3050000	3	16120000	7.20737	5373330	0.387947	38.7947	8770000	6140000	12300000	3	27210000	7.43473	9070000	0.340787	34.0787	5460000	6970000	7890000	3	20320000	7.30792	6773330	0.181134	18.1134
E9Q448;F8WID5	E9Q448	Tpm1	Tpm1	Tropomyosin alpha-1 chain	2040000	4450000	2550000	3	9040000	6.95617	3013330	0.421478	42.1478	2630000	3480000	3360000	3	9470000	6.97635	3156670	0.145735	14.5735	4550000	3080000	3530000	3	11160000	7.04766	3720000	0.202471	20.2471	27100000	15600000	11600000	3	54300000	7.7348	18100000	0.444571	44.4571
E9Q448	E9Q448	Tpm1	Tpm1	Tropomyosin alpha-1 chain	2050000	3550000	689522	3	6289522	6.79862	2096510	0.682471	68.2471	3080000	1620000	3170000	3	7870000	6.89597	2623330	0.331668	33.1668	5590000	1410000	4610000	3	11610000	7.06483	3870000	0.56487	56.487	15800000	12300000	10600000	3	38700000	7.58771	12900000	0.205536	20.5536
E9Q455;G5E8R0	E9Q455	Tpm1	Tpm1	Tropomyosin alpha-1 chain	4500000	3990000	2490000	3	10980000	7.0406	3660000	0.285477	28.5477	4080000	4140000	3630000	3	11850000	7.07372	3950000	0.0705689	7.05689	4690000	5370000	5780000	3	15840000	7.19976	5280000	0.10427	10.427	8860000	7090000	9120000	3	25070000	7.39915	8356670	0.132187	13.2187
E9Q4D0;F6XJP7;H3BJL4	E9Q4D0	Pcsk6	Pcsk6	Proprotein convertase subtilisin/kexin type 6	41414.6	-	-	1	41414.6	4.61715	41414.6	-	-	54815.9	-	-	1	54815.9	4.73891	54815.9	-	-	-	-	-	0	0	-	-	-	-	554890	545584	-	2	1100474	6.04158	550237	0.0119591	1.19591
E9Q4F2	E9Q4F2	Klhl18	Klhl18	Kelch-like protein 18	32641.7	-	-	1	32641.7	4.51377	32641.7	-	-	18856.3	-	-	1	18856.3	4.27546	18856.3	-	-	-	-	-	0	0	-	-	-	-	-	-	-	0	0	-	-	-	-
E9Q4N7	E9Q4N7	Arid1b	Arid1b	AT-rich interactive domain-containing protein 1B	916015	1330000	712732	3	2958747	6.47111	986249	0.318956	31.8956	845814	753673	-	2	1599487	6.20398	799744	0.081468	8.1468	-	-	-	0	0	-	-	-	-	-	959355	-	1	959355	5.98198	959355	-	-
E9Q4P1	E9Q4P1	Wdfy1	Wdfy1	WD repeat and FYVE domain-containing protein 1	1250000	1100000	1430000	3	3780000	6.57749	1260000	0.131133	13.1133	1200000	874203	153437	3	2227640	6.34785	742547	0.721246	72.1246	-	349374	-	1	349374	5.54329	349374	-	-	763220	670371	52234.8	3	1.48583e+06	6.17197	495275	0.780339	78.0339
E9Q4X2	E9Q4X2	Uggt2	Uggt2	UDP-glucose glycoprotein glucosyltransferase 2	-	-	-	0	0	-	-	-	-	-	-	-	0	0	-	-	-	-	-	-	-	0	0	-	-	-	-	-	-	459701	1	459701	5.66248	459701	-	-
E9Q4Z2	E9Q4Z2	Acacb	Acacb	Acetyl-CoA carboxylase 2	1680000	2180000	1960000	3	5820000	6.76492	1940000	0.129175	12.9175	1560000	1950000	1860000	3	5370000	6.72997	1790000	0.114081	11.4081	1760000	1890000	3660000	3	7310000	6.86392	2436670	0.435607	43.5607	711646	758322	1670000	3	3139968	6.49693	1046660	0.51625	51.625
E9Q4Z2;Q5SWU9	E9Q4Z2	Acaca;Acacb	Acaca	Acetyl-CoA carboxylase 2	1320000	2590000	1450000	3	5360000	6.72916	1786670	0.391084	39.1084	1220000	1880000	2190000	3	5290000	6.72346	1763330	0.280952	28.0952	2050000	3290000	10800000	3	16140000	7.2079	5380000	0.880042	88.0042	1960000	820714	6400000	3	9180714	6.96288	3060240	0.963285	96.3285
E9Q512	E9Q512	Trip11	Trip11	Thyroid hormone receptor interactor 11	870414	1310000	1080000	3	3260414	6.51327	1086800	0.20231	20.231	1240000	1140000	883692	3	3263692	6.51371	1087900	0.168931	16.8931	1270000	1770000	1360000	3	4400000	6.64345	1466670	0.181719	18.1719	1600000	1660000	1610000	3	4870000	6.68753	1623330	0.0198022	1.98022
E9Q555	E9Q555	Rnf213	Rnf213	E3 ubiquitin-protein ligase RNF213	-	-	-	0	0	-	-	-	-	-	704500	-	1	704500	5.84788	704500	-	-	-	304431	-	1	304431	5.48349	304431	-	-	174752	220660	287913	3	683325	5.83463	227775	0.249874	24.9874
E9Q557	E9Q557	Dsp	Dsp	Desmoplakin	31400000	27700000	26900000	3	86000000	7.9345	28666700	0.0837452	8.37452	31300000	30600000	20200000	3	82100000	7.91434	27366700	0.227151	22.7151	24700000	25700000	33100000	3	83500000	7.92169	27833300	0.164852	16.4852	14400000	15200000	13000000	3	42600000	7.62941	14200000	0.0784192	7.84192
E9Q5C9	E9Q5C9	Nolc1	Nolc1	Nucleolar and coiled-body phosphoprotein 1	312934	195824	-	2	508758	5.70651	254379	0.325535	32.5535	278159	452682	-	2	730841	5.86382	365420	0.337711	33.7711	-	-	-	0	0	-	-	-	-	251785	277892	257126	3	786803	5.89587	262268	0.0525878	5.25878
E9Q5F1	E9Q5F1	Olfr430	Olfr430	Olfactory receptor	13300000	1120000	8250000	3	22670000	7.35545	7556670	0.809819	80.9819	5300000	6730000	3610000	3	15640000	7.19424	5213330	0.299579	29.9579	1380000	916429	1310000	3	3606429	6.55708	1202140	0.207878	20.7878	3570000	2170000	1700000	3	7440000	6.87157	2480000	0.39225	39.225
E9Q5F4	E9Q5F4	Actb	Actb	Actin, cytoplasmic 1 (Fragment)	158305	344711	-	2	503016	5.70158	251508	0.524075	52.4075	788025	293415	-	2	1081440	6.034	540720	0.646808	64.6808	-	-	-	0	0	-	-	-	-	718914	834782	69145.2	3	1.62284e+06	6.21028	540947	0.762883	76.2883
E9Q5J9	E9Q5J9	Tpm3	Tpm3	Tropomyosin alpha-3 chain	1150000	2680000	745493	3	4575493	6.66044	1525160	0.669018	66.9018	-	601968	2370000	2	2971968	6.47304	1485980	0.84132	84.132	4260000	4060000	6170000	3	14490000	7.16107	4830000	0.241154	24.1154	15100000	10300000	12500000	3	37900000	7.57864	12633300	0.190193	19.0193
E9Q5K9	E9Q5K9	Ythdc1	Ythdc1	YTH domain-containing protein 1	-	-	533845	1	533845	5.72742	533845	-	-	-	98855.3	-	1	98855.3	4.995	98855.3	-	-	-	-	-	0	0	-	-	-	-	-	189560	222515	2	412075	5.61498	206038	0.113099	11.3099
E9Q616	E9Q616	Ahnak	Ahnak	AHNAK nucleoprotein (desmoyokin)	77100000	91800000	82400000	3	251300000	8.40019	83766700	0.0888741	8.88741	89800000	78900000	74700000	3	243400000	8.38632	81133300	0.0960616	9.60616	107000000	111000000	111000000	3	329000000	8.5172	109667000	0.0210584	2.10584	190000000	184000000	193000000	3	567000000	8.75358	189000000	0.0242464	2.42464
E9Q634	E9Q634	Myo1e	Myo1e	Unconventional myosin-Ie	11453.6	-	86688.4	2	98142	4.99185	49071	1.08412	108.412	146308	-	-	1	146308	5.16527	146308	-	-	-	328022	280689	2	608711	5.78441	304356	0.109968	10.9968	13332.9	116804	-	2	130137	5.1144	65068.5	1.12443	112.443
E9Q6A3	E9Q6A3	Sorbs1	Sorbs1	Sorbin and SH3 domain-containing protein 1	1030000	2340000	-	2	3370000	6.52763	1685000	0.549739	54.9739	3030000	2020000	-	2	5050000	6.70329	2525000	0.282843	28.2843	-	-	-	0	0	-	-	-	-	3830000	1550000	-	2	5380000	6.73078	2690000	0.599332	59.9332
E9Q6B2	E9Q6B2	Ccdc85c	Ccdc85c	Coiled-coil domain-containing protein 85C	-	164532	-	1	164532	5.21625	164532	-	-	108650	89811.8	-	2	198462	5.29768	99230.9	0.134239	13.4239	-	163160	-	1	163160	5.21261	163160	-	-	-	-	-	0	0	-	-	-	-
E9Q6E5;F6RDI8;Q3UIX4	E9Q6E5	Srsf11	Srsf11	Serine and arginine-rich-splicing factor 11	211881	328107	403348	3	943336	5.97467	314445	0.306768	30.6768	249988	-	-	1	249988	5.39792	249988	-	-	-	-	-	0	0	-	-	-	-	754139	674112	586124	3	2014375	6.30414	671458	0.125159	12.5159
E9Q6M7	E9Q6M7	Pum1	Pum1	Pumilio homolog 1	175451	225314	-	2	400765	5.60289	200382	0.175956	17.5956	227083	231233	-	2	458316	5.66117	229158	0.0128055	1.28055	-	-	-	0	0	-	-	-	-	362351	507794	-	2	870145	5.93959	435072	0.236383	23.6383
E9Q6P5	E9Q6P5	Ttc7b	Ttc7b	Tetratricopeptide repeat protein 7B	345865	452309	318448	3	1116622	6.04791	372207	0.189979	18.9979	400198	410305	864779	3	1675282	6.22409	558427	0.475185	47.5185	1010000	930908	1100000	3	3040908	6.483	1013640	0.0834665	8.34665	476314	486776	673608	3	1636698	6.21397	545566	0.203478	20.3478
E9Q6R7	E9Q6R7	Utrn	Utrn	Utrophin	2610000	3100000	3120000	3	8830000	6.94596	2943330	0.0981365	9.81365	2670000	3110000	2710000	3	8490000	6.92891	2830000	0.0859754	8.59754	3160000	3940000	3330000	3	10430000	7.01828	3476670	0.117976	11.7976	3010000	2890000	3200000	3	9100000	6.95904	3033330	0.0515313	5.15313
E9Q6U4;Q3UWL8	E9Q6U4	Pfdn4	Pfdn4	Prefoldin subunit 4	1000000	1230000	626601	3	2856601	6.45585	952200	0.319813	31.9813	670962	1070000	931455	3	2672417	6.4269	890806	0.227436	22.7436	1600000	1640000	1340000	3	4580000	6.66087	1526670	0.106697	10.6697	939378	676463	620565	3	2236406	6.34955	745469	0.228367	22.8367
E9Q735	E9Q735	Ube4a	Ube4a	Ubiquitin conjugation factor E4 A	234271	147750	232951	3	614972	5.78886	204991	0.241846	24.1846	163403	246973	70106.9	3	480483	5.68168	160161	0.552429	55.2429	-	120058	-	1	120058	5.07939	120058	-	-	441727	253283	180696	3	875706	5.94236	291902	0.461568	46.1568
E9Q777	E9Q777	Akap11	Akap11	A kinase (PRKA) anchor protein 11	139820	212406	-	2	352226	5.54682	176113	0.291438	29.1438	151299	39180.2	-	2	190479	5.27985	95239.6	0.832426	83.2426	-	-	-	0	0	-	-	-	-	258381	239460	60517.6	3	558359	5.74691	186120	0.58664	58.664
E9Q784	E9Q784	Zc3h13	Zc3h13	Zinc finger CCCH domain-containing protein 13	711439	1450000	-	2	2161439	6.33474	1080720	0.483235	48.3235	1540000	-	788610	2	2328610	6.3671	1164300	0.456335	45.6335	949480	1310000	646394	3	2905874	6.46328	968625	0.342978	34.2978	-	-	-	0	0	-	-	-	-
E9Q7B0	E9Q7B0	P4ha1	P4ha1	Procollagen-proline 4-dioxygenase	-	-	-	0	0	-	-	-	-	-	-	58239.8	1	58239.8	4.76522	58239.8	-	-	98855.2	82841.2	-	2	181696	5.25935	90848.2	0.124643	12.4643	548570	405834	441516	3	1395920	6.14486	465307	0.159642	15.9642
E9Q7G0	E9Q7G0	Numa1	Numa1	Nuclear mitotic apparatus protein 1	1940000	2430000	2890000	3	7260000	6.86094	2420000	0.196314	19.6314	2190000	2690000	2340000	3	7220000	6.85854	2406670	0.106612	10.6612	2960000	3100000	2690000	3	8750000	6.94201	2916670	0.0714537	7.14537	2350000	2200000	2620000	3	7170000	6.85552	2390000	0.0890535	8.90535
E9Q7N6;Q3V1B8	E9Q7N6	Gal3st4	Gal3st4	Galactose-3-O-sulfotransferase 4	10600000	9000000	10300000	3	29900000	7.47567	9966670	0.0853335	8.53335	6920000	7510000	8170000	3	22600000	7.35411	7533330	0.083008	8.3008	7540000	12000000	9820000	3	29360000	7.46776	9786670	0.22788	22.788	817189	736785	1590000	3	3143974	6.49748	1047990	0.449538	44.9538
E9Q7Q8;E9QNU1;F6W3A0	E9Q7Q8	Art3	Art3	NAD(P)(+)--arginine ADP-ribosyltransferase	-	1010000	819446	2	1829446	6.26232	914723	0.147304	14.7304	-	515399	669286	2	1184685	6.0736	592342	0.183702	18.3702	-	-	851567	1	851567	5.93022	851567	-	-	493230	322308	675825	3	1491363	6.17358	497121	0.355629	35.5629
E9Q7X6	E9Q7X6	Heg1	Heg1	Protein HEG homolog 1	670873	544200	238052	3	1453125	6.1623	484375	0.459408	45.9408	-	271599	-	1	271599	5.43393	271599	-	-	102031	-	296537	2	398568	5.6005	199284	0.690153	69.0153	652717	861323	649410	3	2163450	6.33515	721150	0.168349	16.8349
E9Q800;E9QAY6	E9Q800	Immt	Immt	MICOS complex subunit MIC60	8250000	14700000	-	2	22950000	7.36078	11475000	0.397459	39.7459	-	7860000	6100000	2	13960000	7.14489	6980000	0.178296	17.8296	23600000	14500000	22900000	3	61000000	7.78533	20333300	0.249045	24.9045	1080000	4690000	4790000	3	10560000	7.02366	3520000	0.600481	60.0481
E9Q852	E9Q852	Afdn	Afdn	Afadin	293966	-	-	1	293966	5.4683	293966	-	-	-	-	-	0	0	-	-	-	-	-	-	-	0	0	-	-	-	-	969498	927586	-	2	1897084	6.27809	948542	0.031244	3.1244
E9Q8I9	E9Q8I9	Fry	Fry	Protein furry homolog	939503	1160000	578018	3	2677521	6.42773	892507	0.329211	32.9211	779603	1460000	4010000	3	6249603	6.79585	2083200	0.817484	81.7484	-	-	927281	1	927281	5.96721	927281	-	-	557600	264458	755305	3	1577363	6.19793	525788	0.469705	46.9705
E9Q8T1	E9Q8T1	Tacc2	Tacc2	Transforming acidic coiled-coil-containing protein 2	5980000	6440000	2610000	3	15030000	7.17696	5010000	0.417395	41.7395	7090000	9480000	2260000	3	18830000	7.27485	6276670	0.585992	58.5992	3840000	7920000	8160000	3	19920000	7.29929	6640000	0.365638	36.5638	6110000	4350000	11800000	3	22260000	7.34753	7420000	0.524789	52.4789
E9Q8Z5;E9Q903;E9Q906	E9Q8Z5	Ctnnd1	Ctnnd1	Catenin delta-1	-	338588	-	1	338588	5.52967	338588	-	-	-	-	157704	1	157704	5.19784	157704	-	-	-	234574	114742	2	349316	5.54322	174658	0.485143	48.5143	351517	162613	541004	3	1055134	6.02331	351711	0.537929	53.7929
E9Q912	E9Q912	Rap1gds1	Rap1gds1	Rap1 GTPase-GDP dissociation stimulator 1	1030000	1020000	914695	3	2964695	6.47198	988232	0.0646413	6.46413	1650000	1550000	933067	3	4133067	6.61627	1377690	0.281839	28.1839	2370000	3580000	2140000	3	8090000	6.90795	2696670	0.286867	28.6867	2530000	2310000	2880000	3	7720000	6.88762	2573330	0.111707	11.1707
E9Q9C7	E9Q9C7	Ablim1	Ablim1	Actin-binding LIM protein 1	-	-	-	0	0	-	-	-	-	42042.1	-	-	1	42042.1	4.62368	42042.1	-	-	-	-	-	0	0	-	-	-	-	-	-	-	0	0	-	-	-	-
E9Q9C7;E9Q9D2	E9Q9C7	Ablim1	Ablim1	Actin-binding LIM protein 1	-	-	-	0	0	-	-	-	-	229275	-	-	1	229275	5.36036	229275	-	-	-	-	-	0	0	-	-	-	-	1240000	1590000	-	2	2830000	6.45179	1415000	0.174903	17.4903
E9Q9D2	E9Q9D2	Ablim1	Ablim1	Actin-binding LIM protein 1	-	159963	-	1	159963	5.20402	159963	-	-	-	55819.7	646513	2	702333	5.84654	351166	1.18942	118.942	1100000	1660000	466291	3	3226291	6.5087	1075430	0.555344	55.5344	573252	517688	899614	3	1990554	6.29897	663518	0.310985	31.0985
E9Q9K5	E9Q9K5	Trdn	Trdn	Triadin	5190000	9310000	4240000	3	18740000	7.27277	6246670	0.431448	43.1448	1620000	3140000	4950000	3	9710000	6.98722	3236670	0.515068	51.5068	6090000	4600000	6430000	3	17120000	7.2335	5706670	0.170566	17.0566	822022	537525	1740000	3	3099547	6.4913	1033180	0.60825	60.825
E9Q9K8	E9Q9K8	Akap6	Akap6	A kinase (PRKA) anchor protein 6	1160000	1140000	1490000	3	3790000	6.57864	1263330	0.155583	15.5583	1420000	1220000	1070000	3	3710000	6.56937	1236670	0.14199	14.199	610375	1930000	966337	3	3506712	6.5449	1168900	0.584082	58.4082	599217	434282	363019	3	1396518	6.14505	465506	0.260266	26.0266
E9Q9T1	E9Q9T1	Lrrfip1	Lrrfip1	Leucine-rich repeat flightless-interacting protein 1	273490	402689	377183	3	1053362	6.02258	351121	0.194887	19.4887	422136	369176	-	2	791312	5.89835	395656	0.0946488	9.46488	-	-	-	0	0	-	-	-	-	544006	860478	385365	3	1789849	6.25282	596616	0.40543	40.543
E9Q9T8;Q3UIK0	E9Q9T8	Mybpc3	Mybpc3	Myosin-binding protein C, cardiac-type	14700000	26000000	26100000	3	66800000	7.82478	22266700	0.294302	29.4302	23700000	19600000	23800000	3	67100000	7.82672	22366700	0.107147	10.7147	35600000	29300000	37200000	3	102100000	8.00903	34033300	0.122719	12.2719	31100000	32300000	26800000	3	90200000	7.95521	30066700	0.0961844	9.61844
E9QA15	E9QA15	Cald1	Cald1	Caldesmon 1	-	-	-	0	0	-	-	-	-	-	-	397948	1	397948	5.59983	397948	-	-	-	64898.5	44845.3	2	109744	5.04038	54871.9	0.258416	25.8416	2000000	857787	526762	3	3384549	6.5295	1128180	0.685123	68.5123
E9QA15;E9QA16	E9QA15	Cald1	Cald1	Caldesmon 1	4880000	6200000	4230000	3	15310000	7.18498	5103330	0.196697	19.6697	6610000	5560000	5880000	3	18050000	7.25648	6016670	0.0894475	8.94475	8790000	8190000	5660000	3	22640000	7.35488	7546670	0.220126	22.0126	33300000	29200000	31300000	3	93800000	7.9722	31266700	0.0655715	6.55715
E9QA16	E9QA16	Cald1	Cald1	Caldesmon 1	613598	-	-	1	613598	5.78788	613598	-	-	-	665999	40490.9	2	706490	5.84911	353245	1.25211	125.211	488817	639581	120110	3	1248508	6.09639	416169	0.642159	64.2159	2530000	2290000	2110000	3	6930000	6.84073	2310000	0.0912178	9.12178
E9QA62	E9QA62	Lmod3	Lmod3	Leiomodin-3	266542	414745	757479	3	1438766	6.15799	479589	0.525054	52.5054	267698	150760	-	2	418458	5.62165	209229	0.395202	39.5202	-	-	-	0	0	-	-	-	-	-	-	-	0	0	-	-	-	-
E9QAE3	E9QAE3	Btaf1	Btaf1	B-TFIID TATA-box-binding protein-associated factor 1	-	-	-	0	0	-	-	-	-	-	-	-	0	0	-	-	-	-	-	-	-	0	0	-	-	-	-	-	-	-	0	0	-	-	-	-
E9QAT4	E9QAT4	Sec16a	Sec16a	Protein transport protein Sec16A	1370000	1450000	1800000	3	4620000	6.66464	1540000	0.148501	14.8501	2190000	1500000	1700000	3	5390000	6.73159	1796670	0.197595	19.7595	1320000	2170000	1360000	3	4850000	6.68574	1616670	0.296671	29.6671	1290000	1780000	1790000	3	4860000	6.68664	1620000	0.17644	17.644
E9QB02;F6W0G8	E9QB02	Mars1	Mars1	Methionine--tRNA ligase, cytoplasmic	160704	74231.1	-	2	234935	5.37095	117468	0.520532	52.0532	138424	74184.7	-	2	212609	5.32758	106304	0.427302	42.7302	-	-	-	0	0	-	-	-	-	172690	194687	-	2	367377	5.56511	183688	0.0846772	8.46772
E9QJX9;Q9QXJ2	E9QJX9	Stat2	Stat2	Signal transducer and activator of transcription	-	-	-	0	0	-	-	-	-	-	-	-	0	0	-	-	-	-	-	-	-	0	0	-	-	-	-	-	-	-	0	0	-	-	-	-
E9QLJ0	E9QLJ0	Cmya5	Cmya5	Cardiomyopathy-associated protein 5	-	-	-	0	0	-	-	-	-	-	-	-	0	0	-	-	-	-	872124	885708	1410000	3	3167832	6.50076	1055940	0.290448	29.0448	209938	163302	90825.9	3	464066	5.66658	154689	0.388014	38.8014
E9QNL5	E9QNL5	Sult1a1	Sult1a1	Sulfotransferase	-	-	678969	1	678969	5.83185	678969	-	-	-	-	-	0	0	-	-	-	-	-	-	-	0	0	-	-	-	-	-	433544	-	1	433544	5.63703	433544	-	-
E9QNN1	E9QNN1	Dhx9	Dhx9	RNA helicase	-	-	-	0	0	-	-	-	-	-	333058	534306	2	867364	5.9382	433682	0.328129	32.8129	-	-	-	0	0	-	-	-	-	395647	388220	611056	3	1394923	6.14455	464974	0.272198	27.2198
E9QNQ3	E9QNQ3	Ltbp2	Ltbp2	Latent-transforming growth factor beta-binding protein 2	-	-	-	0	0	-	-	-	-	-	-	-	0	0	-	-	-	-	-	-	-	0	0	-	-	-	-	-	274422	-	1	274422	5.43842	274422	-	-
E9QP62;Q9D7B2	E9QP62	Lims1	Lims1	LIM and senescent cell antigen-like-containing domain protein	1110000	2040000	3130000	3	6280000	6.79796	2093330	0.482988	48.2988	1080000	1510000	-	2	2590000	6.4133	1295000	0.234792	23.4792	2570000	211783	2020000	3	4801783	6.6814	1600590	0.770829	77.0829	882215	1870000	-	2	2752215	6.43968	1376110	0.507569	50.7569
E9QQ96	E9QQ96	Obscn	Obscn	Non-specific serine/threonine protein kinase	17700000	17200000	18700000	3	53600000	7.72916	17866700	0.0427479	4.27479	16600000	24500000	13900000	3	55000000	7.74036	18333300	0.300462	30.0462	20300000	25300000	16200000	3	61800000	7.79099	20600000	0.221234	22.1234	4890000	5220000	5080000	3	15190000	7.18156	5063330	0.0327117	3.27117
F2Z3U3	F2Z3U3	Raph1	Raph1	Ras association (RalGDS/AF-6) and pleckstrin homology domains 1	248597	-	-	1	248597	5.3955	248597	-	-	471213	324535	520126	3	1315874	6.11921	438625	0.232058	23.2058	410324	556794	374950	3	1342068	6.12777	447356	0.215516	21.5516	420146	270543	426976	3	1117665	6.04831	372555	0.23731	23.731
F6Q609	F6Q609	Cct3	Cct3	T-complex protein 1 subunit gamma (Fragment)	1920000	2280000	1790000	3	5990000	6.77743	1996670	0.12713	12.713	2400000	2280000	2920000	3	7600000	6.88081	2533330	0.134288	13.4288	-	-	1250000	1	1250000	6.09691	1250000	-	-	4420000	3520000	1260000	3	9200000	6.96379	3066670	0.530885	53.0885
F6QXT4	F6QXT4	Cpt1b	Cpt1b	Carnitine O-palmitoyltransferase 1, muscle isoform (Fragment)	675463	412156	963100	3	2050719	6.31191	683573	0.403119	40.3119	237058	999021	-	2	1236079	6.09205	618040	0.871771	87.1771	-	247521	-	1	247521	5.39361	247521	-	-	-	-	-	0	0	-	-	-	-
F6TFN2	F6TFN2	Lmo7	Lmo7	LIM domain only 7 (Fragment)	519187	1020000	-	2	1539187	6.18729	769594	0.46015	46.015	1080000	1000000	-	2	2080000	6.31806	1040000	0.0543928	5.43928	-	-	-	0	0	-	-	-	-	1140000	1300000	-	2	2440000	6.38739	1220000	0.0927353	9.27353
F6TVP2	F6TVP2	Samhd1	Samhd1	Deoxynucleoside triphosphate triphosphohydrolase SAMHD1 (Fragment)	271683	277118	64901.2	3	613702	5.78796	204567	0.591419	59.1419	302288	196301	-	2	498589	5.69774	249294	0.300625	30.0625	-	-	-	0	0	-	-	-	-	286380	375189	295379	3	956948	5.98089	318983	0.153249	15.3249
F6U775	F6U775	Opa1	Opa1	Dynamin GTPase (Fragment)	-	254581	-	1	254581	5.40583	254581	-	-	-	74646.9	41909.1	2	116556	5.06653	58278	0.397219	39.7219	105467	197911	75324.2	3	378702	5.5783	126234	0.506024	50.6024	-	-	86909.7	1	86909.7	4.93907	86909.7	-	-
F6VQ81	F6VQ81	Tpd52l2	Tpd52l2	Tumor protein D54 (Fragment)	900887	877649	1060000	3	2838536	6.45309	946179	0.1049	10.49	1050000	930203	936812	3	2917015	6.46494	972338	0.0692538	6.92538	441194	-	298937	2	740131	5.86931	370066	0.271819	27.1819	880121	794483	373022	3	2047626	6.31125	682542	0.397705	39.7705
F6W8R9;Q6DFZ2	F6W8R9	Syne2	Syne2	Nesprin-2 (Fragment)	-	-	30416.1	1	30416.1	4.4831	30416.1	-	-	28685.9	262508	-	2	291194	5.46418	145597	1.13558	113.558	95046.2	142182	46293.9	3	283522	5.45259	94507.4	0.507329	50.7329	-	-	-	0	0	-	-	-	-
F6ZDS4	F6ZDS4	Tpr	Tpr	Nucleoprotein TPR	1290000	1650000	1670000	3	4610000	6.6637	1536670	0.139167	13.9167	1450000	1570000	1560000	3	4580000	6.66087	1526670	0.0436135	4.36135	1620000	1700000	2000000	3	5320000	6.72591	1773330	0.11297	11.297	1900000	1850000	2080000	3	5830000	6.76567	1943330	0.0622478	6.22478
F6ZGN3	F6ZGN3	Myo18a	Myo18a	Unconventional myosin-XVIIIa (Fragment)	2810000	1710000	1830000	3	6350000	6.80277	2116670	0.285087	28.5087	2410000	2990000	1690000	3	7090000	6.85065	2363330	0.275566	27.5566	1030000	2790000	1460000	3	5280000	6.72263	1760000	0.521336	52.1336	1070000	630298	317182	3	2017480	6.30481	672493	0.562353	56.2353
F7AA26	F7AA26	Pakap	Pakap	Paralemmin A kinase anchor protein (Fragment)	-	-	859105	1	859105	5.93405	859105	-	-	-	-	-	0	0	-	-	-	-	-	-	-	0	0	-	-	-	-	1600000	-	1020000	2	2620000	6.4183	1310000	0.31307	31.307
F7AGE9	F7AGE9	Obsl1	Obsl1	Obscurin-like protein 1 (Fragment)	1340000	1280000	1760000	3	4380000	6.64147	1460000	0.179133	17.9133	1510000	1310000	634879	3	3454879	6.53843	1151630	0.398179	39.8179	2040000	2580000	1270000	3	5890000	6.77012	1963330	0.335326	33.5326	804880	499220	745132	3	2049232	6.31159	683077	0.237167	23.7167
F7AI87	F7AI87	Psmd4	Psmd4	26S proteasome non-ATPase regulatory subunit 4 (Fragment)	1410000	1500000	107186	3	3017186	6.4796	1005730	0.775021	77.5021	1750000	1390000	-	2	3140000	6.49693	1570000	0.162139	16.2139	-	-	-	0	0	-	-	-	-	2060000	1820000	-	2	3880000	6.58883	1940000	0.0874771	8.74771
F7ASU3	F7ASU3	Rhot1	Rhot1	Mitochondrial Rho GTPase 1 (Fragment)	1810000	-	1170000	2	2980000	6.47422	1490000	0.303724	30.3724	-	1010000	-	1	1010000	6.00432	1010000	-	-	-	-	-	0	0	-	-	-	-	-	-	-	0	0	-	-	-	-
F7B5D6	F7B5D6	Npw	Npw	Neuropeptide W	1100000	1360000	590219	3	3050219	6.48433	1016740	0.385139	38.5139	1480000	1410000	962786	3	3852786	6.58577	1284260	0.21849	21.849	1260000	1410000	1040000	3	3710000	6.56937	1236670	0.150485	15.0485	1080000	-	1600000	2	2680000	6.42813	1340000	0.2744	27.44
F7C9H0	F7C9H0	Postn	Postn	Periostin (Fragment)	-	-	371742	1	371742	5.57024	371742	-	-	-	159616	-	1	159616	5.20308	159616	-	-	-	-	-	0	0	-	-	-	-	1500000	849789	709374	3	3059163	6.4856	1019720	0.41366	41.366
F7CK55;Q63ZW6	F7CK55	Col4a5	Col4a5	Collagen, type IV, alpha 5 (Fragment)	3390000	4330000	4460000	3	12180000	7.08565	4060000	0.143809	14.3809	4000000	5580000	3640000	3	13220000	7.12123	4406670	0.234181	23.4181	5050000	4720000	4860000	3	14630000	7.16524	4876670	0.0339638	3.39638	3210000	2460000	2500000	3	8170000	6.91222	2723330	0.154935	15.4935
F7D3P8	F7D3P8	Atp5o	Atp5o	ATP synthase subunit O, mitochondrial (Fragment)	365000	1770000	1640000	3	3775000	6.57692	1258330	0.616987	61.6987	-	304726	1790000	2	2094726	6.32113	1047360	1.00275	100.275	2160000	1070000	1790000	3	5020000	6.7007	1673330	0.331247	33.1247	-	-	860294	1	860294	5.93465	860294	-	-
F7DBQ0;Q3TML0	F7DBQ0	Pdia6	Pdia6	Protein disulfide-isomerase A6	-	-	-	0	0	-	-	-	-	-	-	-	0	0	-	-	-	-	-	2770000	-	1	2770000	6.44248	2770000	-	-	16100000	15300000	-	2	31400000	7.49693	15700000	0.0360309	3.60309
F7DF62	F7DF62	Arrb1	Arrb1	Beta-arrestin-1 (Fragment)	32972.8	-	-	1	32972.8	4.51816	32972.8	-	-	-	-	-	0	0	-	-	-	-	-	-	-	0	0	-	-	-	-	1100000	-	-	1	1100000	6.04139	1100000	-	-
F8VPK0	F8VPK0	Ttc37	Ttc37	Tetratricopeptide repeat domain 37	538891	617061	399453	3	1555405	6.19184	518468	0.212611	21.2611	327673	647989	666030	3	1641692	6.21529	547231	0.347854	34.7854	651570	464561	882777	3	1998908	6.30079	666303	0.314417	31.4417	405802	332806	411763	3	1150371	6.06084	383457	0.114657	11.4657
F8VPN4	F8VPN4	Agl	Agl	Glycogen debranching enzyme	16500000	12700000	16700000	3	45900000	7.66181	15300000	0.147313	14.7313	16400000	17500000	11700000	3	45600000	7.65896	15200000	0.20267	20.267	9820000	9050000	11700000	3	30570000	7.4853	10190000	0.133778	13.3778	4940000	4800000	4240000	3	13980000	7.14551	4660000	0.0794861	7.94861
F8VPP8	F8VPP8	Zc3h7b	Zc3h7b	Zinc finger CCCH type-containing 7B	847849	748668	862067	3	2458584	6.39069	819528	0.0753811	7.53811	584420	768489	-	2	1352909	6.13127	676454	0.19241	19.241	-	-	-	0	0	-	-	-	-	1350000	1140000	-	2	2490000	6.3962	1245000	0.119271	11.9271
F8VPU2	F8VPU2	Farp1	Farp1	FERM, ARHGEF and pleckstrin domain-containing protein 1	735631	600329	882850	3	2218810	6.34612	739603	0.191052	19.1052	754019	680714	460079	3	1894812	6.27757	631604	0.242241	24.2241	551451	-	679935	2	1231386	6.09039	615693	0.14756	14.756	1050000	1010000	1200000	3	3260000	6.51322	1086670	0.0921778	9.21778
F8VPU6	F8VPU6	Usp9y	Usp9y	Ubiquitinyl hydrolase 1	-	-	-	0	0	-	-	-	-	-	243342	-	1	243342	5.38622	243342	-	-	128293	220051	49203.2	3	397547	5.59939	132516	0.645223	64.5223	-	49863.7	-	1	49863.7	4.69778	49863.7	-	-
F8VQ05	F8VQ05	Fryl	Fryl	FRY-like transcription coactivator	208036	355438	182593	3	746067	5.87278	248689	0.375242	37.5242	-	264646	-	1	264646	5.42267	264646	-	-	-	160928	-	1	160928	5.20663	160928	-	-	332483	268065	-	2	600548	5.77855	300274	0.151696	15.1696
F8VQC1	F8VQC1	Srp72	Srp72	Signal recognition particle subunit SRP72	1740000	1690000	2040000	3	5470000	6.73799	1823330	0.103819	10.3819	1830000	2110000	1720000	3	5660000	6.75282	1886670	0.10658	10.658	2100000	1620000	1350000	3	5070000	6.70501	1690000	0.224774	22.4774	2570000	2550000	2680000	3	7800000	6.89209	2600000	0.0269231	2.69231
F8VQJ3	F8VQJ3	Lamc1	Lamc1	Laminin subunit gamma-1	5250000	3820000	3340000	3	12410000	7.09377	4136670	0.240192	24.0192	5010000	6890000	1000000	3	12900000	7.11059	4300000	0.699652	69.9652	8620000	8120000	6610000	3	23350000	7.36829	7783330	0.134446	13.4446	848763	1540000	735254	3	3124017	6.49471	1041340	0.418275	41.8275
F8VQK3	F8VQK3	Gucy1a2	Gucy1a2	Guanylate cyclase	168678	159693	107863	3	436234	5.63972	145411	0.22575	22.575	194065	157752	-	2	351817	5.54632	175908	0.145969	14.5969	-	-	95634.6	1	95634.6	4.98062	95634.6	-	-	241790	269349	236089	3	747228	5.87345	249076	0.0714112	7.14112
F8WHN4	F8WHN4	Ralgapb	Ralgapb	Ral GTPase-activating protein subunit beta	140824	-	-	1	140824	5.14868	140824	-	-	65944.3	153132	-	2	219076	5.3406	109538	0.562827	56.2827	-	-	-	0	0	-	-	-	-	-	-	-	0	0	-	-	-	-
F8WHQ1	F8WHQ1	Tpd52	Tpd52	Tumor protein D52	-	-	-	0	0	-	-	-	-	-	-	-	0	0	-	-	-	-	-	-	-	0	0	-	-	-	-	1100000	1070000	929536	3	3099536	6.4913	1033180	0.0880796	8.80796
F8WHY8	F8WHY8	Mta1	Mta1	Metastasis-associated protein MTA1	44262.1	68067.1	-	2	112329	5.05049	56164.6	0.299703	29.9703	52869.8	-	-	1	52869.8	4.72321	52869.8	-	-	-	-	-	0	0	-	-	-	-	152873	-	-	1	152873	5.18433	152873	-	-
F8WI30	F8WI30	Snx7	Snx7	Sorting nexin-7	382961	550362	-	2	933323	5.97003	466662	0.253654	25.3654	379502	466810	665954	3	1512266	6.17963	504089	0.291257	29.1257	221005	503576	411772	3	1136353	6.05551	378784	0.380546	38.0546	946366	1010000	847283	3	2803649	6.44772	934550	0.0877423	8.77423
F8WIA1	F8WIA1	Clip1	Clip1	CAP-Gly domain-containing linker protein 1	313168	252755	258905	3	824828	5.91636	274943	0.120922	12.0922	315313	360949	-	2	676262	5.83011	338131	0.095435	9.5435	-	223804	-	1	223804	5.34987	223804	-	-	197357	1030000	504405	3	1731762	6.23849	577254	0.729444	72.9444
F8WID5	F8WID5	Tpm1	Tpm1	Tropomyosin alpha-1 chain	222321	479013	-	2	701334	5.84592	350667	0.51761	51.761	444320	-	-	1	444320	5.6477	444320	-	-	-	-	-	0	0	-	-	-	-	323273	-	-	1	323273	5.50957	323273	-	-
F8WIE5	F8WIE5	Hectd1	Hectd1	E3 ubiquitin-protein ligase	546367	331027	-	2	877394	5.94319	438697	0.347092	34.7092	334104	296920	-	2	631024	5.80005	315512	0.0833346	8.33346	-	-	-	0	0	-	-	-	-	223216	365113	-	2	588329	5.76962	294164	0.341089	34.1089
F8WIT2	F8WIT2	Anxa6	Anxa6	Annexin	1320000	1650000	1100000	3	4070000	6.60959	1356670	0.20405	20.405	1880000	1950000	1870000	3	5700000	6.75587	1900000	0.0229416	2.29416	2910000	2100000	2300000	3	7310000	6.86392	2436670	0.173163	17.3163	1180000	1200000	1260000	3	3640000	6.5611	1213330	0.0343132	3.43132
F8WIU1;H7BXB9	F8WIU1	1700037H04Rik	1700037H04Rik	RIKEN cDNA 1700037H04 gene	463087	908762	-	2	1371849	6.13731	685924	0.459438	45.9438	-	646377	-	1	646377	5.81049	646377	-	-	-	-	-	0	0	-	-	-	-	1330000	713535	-	2	2043535	6.31038	1021770	0.42662	42.662
G3UWN9	G3UWN9	Psme1	Psme1	Proteasome activator complex subunit 1 (Fragment)	-	-	-	0	0	-	-	-	-	-	-	80349	1	80349	4.90498	80349	-	-	180732	-	-	1	180732	5.25704	180732	-	-	543444	337233	391023	3	1271700	6.10438	423900	0.252334	25.2334
G3UXF4	G3UXF4	Ank1	Ank1	Ankyrin-1 (Fragment)	2750000	2200000	3430000	3	8380000	6.92324	2793330	0.220577	22.0577	1630000	4120000	3440000	3	9190000	6.96332	3063330	0.420139	42.0139	-	-	-	0	0	-	-	-	-	208785	159165	252494	3	620444	5.7927	206815	0.225785	22.5785
G3UXW9	G3UXW9	Gps1	Gps1	COP9 signalosome complex subunit 1	-	-	-	0	0	-	-	-	-	-	-	-	0	0	-	-	-	-	-	98326.2	-	1	98326.2	4.99267	98326.2	-	-	-	-	105334	1	105334	5.02257	105334	-	-
G3UZ63;G3UZG5;G3X961	G3UZ63	Klhdc4	Klhdc4	Kelch domain-containing protein 4	-	-	-	0	0	-	-	-	-	-	-	-	0	0	-	-	-	-	-	340497	-	1	340497	5.53211	340497	-	-	-	57191	88070.3	2	145261	5.16215	72630.6	0.30063	30.063
G3UZ78	G3UZ78	Adgb	Adgb	Androglobin	-	-	-	0	0	-	-	-	-	-	-	-	0	0	-	-	-	-	-	15000000	-	1	15000000	7.17609	15000000	-	-	-	-	-	0	0	-	-	-	-
G3UZZ3	G3UZZ3	Dnm2	Dnm2	Dynamin GTPase (Fragment)	1620000	-	-	1	1620000	6.20952	1620000	-	-	-	1360000	3730000	2	5090000	6.70672	2545000	0.658485	65.8485	894444	-	315994	2	1210438	6.08294	605219	0.675831	67.5831	3050000	2090000	3710000	3	8850000	6.94694	2950000	0.276141	27.6141
G3X8T9	G3X8T9	Serpina3n	Serpina3n	Serine protease inhibitor A3N	-	-	-	0	0	-	-	-	-	-	-	-	0	0	-	-	-	-	-	-	-	0	0	-	-	-	-	1080000	350723	-	2	1430723	6.15556	715362	0.720862	72.0862
G3X8U3	G3X8U3	2210016F16Rik	2210016F16Rik	Queuosine salvage protein	3700000	2420000	938902	3	7058902	6.84874	2352970	0.587245	58.7245	3660000	3630000	1460000	3	8750000	6.94201	2916670	0.432548	43.2548	2980000	2090000	3570000	3	8640000	6.93651	2880000	0.258698	25.8698	3280000	3540000	3100000	3	9920000	6.99651	3306670	0.0668978	6.68978
G3X8X0	G3X8X0	Dhx16	Dhx16	RNA helicase	197444	118890	-	2	316334	5.50015	158167	0.351186	35.1186	156519	207301	-	2	363820	5.56089	181910	0.197396	19.7396	-	-	128901	1	128901	5.11026	128901	-	-	304552	343286	288660	3	936498	5.97151	312166	0.0900088	9.00088
G3X8Y1	G3X8Y1	Trim55	Trim55	Tripartite motif-containing 55	1040000	861741	788701	3	2690442	6.42982	896814	0.144142	14.4142	753027	624272	343563	3	1720862	6.23575	573621	0.365012	36.5012	1180000	578841	1260000	3	3018841	6.47984	1006280	0.370004	37.0004	687986	763441	437412	3	1888839	6.27619	629613	0.271076	27.1076
G3X920	G3X920	Armc8	Armc8	Armadillo repeat-containing protein 8	-	-	-	0	0	-	-	-	-	-	-	420703	1	420703	5.62398	420703	-	-	278602	771897	626043	3	1676542	6.22441	558847	0.453468	45.3468	608953	674217	865729	3	2148899	6.33222	716300	0.186319	18.6319
G3X928	G3X928	Sec23ip	Sec23ip	SEC23-interacting protein	-	-	-	0	0	-	-	-	-	-	-	-	0	0	-	-	-	-	-	-	-	0	0	-	-	-	-	166275	102624	124834	3	393733	5.5952	131244	0.246152	24.6152
G3X956	G3X956	Supt16	Supt16	FACT complex subunit	895684	526336	960416	3	2382436	6.37702	794145	0.294879	29.4879	788852	743268	746688	3	2278808	6.35771	759603	0.0334232	3.34232	1180000	1730000	948010	3	3858010	6.58636	1286000	0.312307	31.2307	1420000	1330000	1880000	3	4630000	6.66558	1543330	0.191154	19.1154
G3X973	G3X973	Stab1	Stab1	Stabilin-1	870395	683301	-	2	1553696	6.19137	776848	0.170298	17.0298	870423	559247	-	2	1429670	6.15524	714835	0.307812	30.7812	-	-	-	0	0	-	-	-	-	2120000	1950000	1210000	3	5280000	6.72263	1760000	0.274908	27.4908
G3X975	G3X975	Cars2	Cars2	Cysteine--tRNA ligase	164968	207791	296889	3	669648	5.82585	223216	0.3015	30.15	291007	176029	414888	3	881924	5.94543	293975	0.406352	40.6352	-	205446	-	1	205446	5.3127	205446	-	-	-	-	-	0	0	-	-	-	-
G3X9C2	G3X9C2	Nccrp1	Nccrp1	F-box only protein 50	-	376888	-	1	376888	5.57621	376888	-	-	509535	51587.2	960557	3	1.52168e+06	6.18232	507226	0.896028	89.6028	1390000	771209	1450000	3	3611209	6.55765	1203740	0.312177	31.2177	3070000	2350000	1890000	3	7310000	6.86392	2436670	0.244085	24.4085
G3X9D8	G3X9D8	Klhl31	Klhl31	Kelch-like protein 31	522245	867965	1750000	3	3140210	6.49696	1046740	0.604832	60.4832	479481	963991	-	2	1443472	6.15941	721736	0.474689	47.4689	-	-	-	0	0	-	-	-	-	-	-	-	0	0	-	-	-	-
G3X9E8	G3X9E8	Ppp2r3a	Ppp2r3a	Protein phosphatase 2, regulatory subunit B'', alpha	447364	909786	1410000	3	2767150	6.44203	922383	0.521954	52.1954	460221	1020000	215000	3	1695221	6.22923	565074	0.730198	73.0198	1420000	1080000	881179	3	3381179	6.52907	1127060	0.241758	24.1758	50608.2	288588	219264	3	558460	5.74699	186153	0.657502	65.7502
G3X9K3	G3X9K3	Arfgef1	Arfgef1	Brefeldin A-inhibited guanine nucleotide-exchange protein 1	808853	497139	506247	3	1812239	6.25822	604080	0.293666	29.3666	668998	897086	194792	3	1760876	6.24573	586959	0.610371	61.0371	743565	1000000	943085	3	2686650	6.42921	895550	0.15037	15.037	340314	335728	381873	3	1057915	6.02445	352638	0.0720897	7.20897
G3X9Y5	G3X9Y5	Ube4a	Ube4a	Ubiquitin conjugation factor E4 A	-	-	-	0	0	-	-	-	-	-	-	-	0	0	-	-	-	-	-	-	-	0	0	-	-	-	-	-	410285	-	1	410285	5.61309	410285	-	-
G5E829;Q6Q477;Q9R0K7	G5E829	Atp2b1;Atp2b2;Atp2b4	Atp2b1	Plasma membrane calcium-transporting ATPase 1	3190000	2500000	2390000	3	8080000	6.90741	2693330	0.161001	16.1001	2810000	3150000	1980000	3	7940000	6.89982	2646670	0.227402	22.7402	2360000	3100000	2650000	3	8110000	6.90902	2703330	0.13793	13.793	1030000	1150000	1510000	3	3690000	6.56703	1230000	0.203089	20.3089
G5E829	G5E829	Atp2b1	Atp2b1	Plasma membrane calcium-transporting ATPase 1	2280000	1890000	2500000	3	6670000	6.82413	2223330	0.138946	13.8946	1480000	2470000	2280000	3	6230000	6.79449	2076670	0.252996	25.2996	1250000	2460000	1880000	3	5590000	6.74741	1863330	0.324779	32.4779	1510000	1220000	939640	3	3669640	6.56462	1223210	0.233151	23.3151
G5E829;Q9R0K7	G5E829	Atp2b1;Atp2b2	Atp2b1	Plasma membrane calcium-transporting ATPase 1	1880000	1440000	1450000	3	4770000	6.67852	1590000	0.157986	15.7986	1010000	1540000	-	2	2550000	6.40654	1275000	0.293935	29.3935	-	1930000	318857	2	2248857	6.35196	1124430	1.01318	101.318	691134	696386	742263	3	2129783	6.32834	709928	0.0396182	3.96182
G5E829;Q6Q477	G5E829	Atp2b1;Atp2b4	Atp2b1	Plasma membrane calcium-transporting ATPase 1	1400000	738143	913121	3	3051264	6.48448	1017090	0.337196	33.7196	1060000	1150000	280013	3	2490013	6.3962	830004	0.576416	57.6416	1150000	996745	1210000	3	3356745	6.52592	1118920	0.0982857	9.82857	458323	600697	520817	3	1579837	6.19861	526612	0.135515	13.5515
G5E870	G5E870	Trip12	Trip12	E3 ubiquitin-protein ligase TRIP12	516973	441283	591271	3	1549527	6.1902	516509	0.145196	14.5196	594902	789828	686815	3	2071545	6.31629	690515	0.141222	14.1222	355437	619447	435891	3	1410775	6.14946	470258	0.287754	28.7754	493379	342354	398591	3	1234324	6.09143	411441	0.185514	18.5514
G5E895	G5E895	Akr1b10	Akr1b10	Aldo-keto reductase family 1, member B10 (aldose reductase)	18900000	21900000	15800000	3	56600000	7.75282	18866700	0.161668	16.1668	20700000	29800000	25700000	3	76200000	7.88195	25400000	0.179426	17.9426	30100000	36100000	32800000	3	99000000	7.99564	33000000	0.0910605	9.10605	12400000	16300000	17300000	3	46000000	7.66276	15333300	0.168853	16.8853
G5E897	G5E897	Poglut3	Poglut3	Protein O-glucosyltransferase 3	648382	681194	327989	3	1657565	6.21947	552522	0.353184	35.3184	309142	345010	-	2	654152	5.81568	327076	0.0775432	7.75432	260520	457816	-	2	718336	5.85633	359168	0.388424	38.8424	1230000	1670000	247008	3	3147008	6.4979	1049000	0.694524	69.4524
G5E898	G5E898	Ppl	Ppl	Periplakin	372804	262347	279254	3	914405	5.96114	304802	0.195194	19.5194	217443	-	226112	2	443555	5.64695	221778	0.0276399	2.76399	-	-	-	0	0	-	-	-	-	142662	-	115748	2	258410	5.41231	129205	0.147294	14.7294
G5E8J6	G5E8J6	Hrc	Hrc	Histidine-rich calcium-binding protein	20600000	20800000	11600000	3	53000000	7.72428	17666700	0.297444	29.7444	19600000	30300000	6650000	3	56550000	7.75243	18850000	0.628267	62.8267	12800000	4740000	13200000	3	30740000	7.4877	10246700	0.46582	46.582	1420000	917712	760491	3	3098203	6.49111	1032730	0.333553	33.3553
G5E8K5	G5E8K5	Ank3	Ank3	Ankyrin-3	3880000	4580000	4460000	3	12920000	7.11126	4306670	0.086922	8.6922	4390000	5580000	5330000	3	15300000	7.18469	5100000	0.12303	12.303	5590000	5420000	5790000	3	16800000	7.22531	5600000	0.0330719	3.30719	2900000	2800000	3460000	3	9160000	6.9619	3053330	0.116501	11.6501
G5E8K5;Q02357;Q8C8R3	G5E8K5	Ank1;Ank2;Ank3	Ank1	Ankyrin-3	2580000	3320000	2510000	3	8410000	6.9248	2803330	0.1601	16.01	2910000	1610000	1240000	3	5760000	6.76042	1920000	0.456822	45.6822	1290000	-	-	1	1290000	6.11059	1290000	-	-	1070000	1030000	827463	3	2927463	6.46649	975821	0.133251	13.3251
G5E8K5;Q8C8R3	G5E8K5	Ank2;Ank3	Ank2	Ankyrin-3	1420000	1090000	1140000	3	3650000	6.56229	1216670	0.146184	14.6184	738597	459925	1180000	3	2378522	6.37631	792841	0.45796	45.796	1280000	-	976095	2	2256095	6.35336	1128050	0.1905	19.05	1430000	1340000	1520000	3	4290000	6.63246	1430000	0.0629371	6.29371
G5E8K5;Q02357	G5E8K5	Ank1;Ank3	Ank1	Ankyrin-3	866211	1200000	1250000	3	3316211	6.52064	1105400	0.188755	18.8755	787231	998262	-	2	1785493	6.25176	892746	0.167149	16.7149	-	-	-	0	0	-	-	-	-	1430000	1150000	2220000	3	4800000	6.68124	1600000	0.346805	34.6805
G5E8Q8	G5E8Q8	Adgrf5	Adgrf5	Adhesion G protein-coupled receptor F5	835983	444399	-	2	1280382	6.10734	640191	0.432514	43.2514	341299	859901	-	2	1201200	6.07962	600600	0.610568	61.0568	734981	1650000	1740000	3	4124981	6.61542	1374990	0.404432	40.4432	718328	489333	644937	3	1852598	6.26778	617533	0.189352	18.9352
G5E8R0	G5E8R0	Tpm1	Tpm1	Tropomyosin alpha-1 chain	-	-	-	0	0	-	-	-	-	-	-	-	0	0	-	-	-	-	-	-	-	0	0	-	-	-	-	200059	-	-	1	200059	5.30116	200059	-	-
G5E8S8	G5E8S8	Mpp7	Mpp7	MAGUK p55 subfamily member 7	341891	446807	150522	3	939220	5.97277	313073	0.479856	47.9856	269185	-	-	1	269185	5.43005	269185	-	-	-	-	-	0	0	-	-	-	-	-	255780	-	1	255780	5.40787	255780	-	-
G5E8T3;Q9D104	G5E8T3	Srp19	Srp19	Signal recognition particle 19 kDa protein	-	38853.7	32153.4	2	71007.1	4.8513	35503.5	0.133447	13.3447	-	40114.3	-	1	40114.3	4.6033	40114.3	-	-	-	300015	-	1	300015	5.47714	300015	-	-	74994.4	-	182636	2	257630	5.411	128815	0.590878	59.0878
G5E8V9	G5E8V9	Arfip1	Arfip1	Arfaptin-1	966005	1250000	1130000	3	3346005	6.52453	1115340	0.127822	12.7822	1720000	1410000	1510000	3	4640000	6.66652	1546670	0.102297	10.2297	1240000	2110000	1620000	3	4970000	6.69636	1656670	0.263274	26.3274	2460000	2310000	2060000	3	6830000	6.83442	2276670	0.0887581	8.87581
G5E8Z3	G5E8Z3	2310050C09Rik	2310050C09Rik	RIKEN cDNA 2310050C09 gene	-	-	260928	1	260928	5.41652	260928	-	-	-	256100	-	1	256100	5.40841	256100	-	-	631755	165809	-	2	797564	5.90177	398782	0.8262	82.62	-	-	-	0	0	-	-	-	-
G5E924	G5E924	Hnrnpl	Hnrnpl	Heterogeneous nuclear ribonucleoprotein L (Fragment)	1880000	1740000	1990000	3	5610000	6.74896	1870000	0.0670052	6.70052	1940000	3030000	1910000	3	6880000	6.83759	2293330	0.278262	27.8262	1560000	2170000	3680000	3	7410000	6.86982	2470000	0.441852	44.1852	2200000	4170000	3480000	3	9850000	6.99344	3283330	0.304452	30.4452
H3BJD0;H3BJD6;H3BKE7;H3BKQ7;H3BL28;Q3UXW4;Q7TN74;Q8BMP0	H3BJD0	Ppp1r9a	Ppp1r9a	Protein phosphatase 1, regulatory subunit 9A	-	103287	139473	2	242760	5.38518	121380	0.210804	21.0804	165345	179416	130742	3	475503	5.67715	158501	0.158033	15.8033	-	-	-	0	0	-	-	-	-	134958	150430	131086	3	416474	5.61959	138825	0.0737281	7.37281
H9KV00	H9KV00	Son	Son	Protein SON	-	-	222761	1	222761	5.34784	222761	-	-	-	-	-	0	0	-	-	-	-	-	-	-	0	0	-	-	-	-	-	-	-	0	0	-	-	-	-
J3KMQ6	J3KMQ6	5730455P16Rik	5730455P16Rik	RIKEN cDNA 5730455P16 gene	-	-	-	0	0	-	-	-	-	-	-	-	0	0	-	-	-	-	-	-	-	0	0	-	-	-	-	-	-	17267.8	1	17267.8	4.23724	17267.8	-	-
J3QMK6	J3QMK6	Aldh3b3	Aldh3b3	Aldehyde dehydrogenase family 3 member B3	367820	-	554020	2	921840	5.96466	460920	0.285653	28.5653	164793	616559	-	2	781352	5.89285	390676	0.817677	81.7677	-	-	-	0	0	-	-	-	-	-	-	-	0	0	-	-	-	-
J3QN89;Q3TJ22	J3QN89	Aamp	Aamp	Angio-associated migratory protein	488716	779280	589138	3	1857134	6.26884	619045	0.238388	23.8388	558586	814344	319073	3	1692003	6.2284	564001	0.439148	43.9148	619434	1250000	744356	3	2613790	6.41727	871263	0.383225	38.3225	665382	1010000	1020000	3	2695382	6.43062	898461	0.224733	22.4733
J3QNU1	J3QNU1	Ate1	Ate1	Arginyl-tRNA--protein transferase 1	143932	173644	180446	3	498022	5.69725	166007	0.11697	11.697	86206.5	-	-	1	86206.5	4.93554	86206.5	-	-	-	-	-	0	0	-	-	-	-	105475	-	-	1	105475	5.02315	105475	-	-
J3QPC5	J3QPC5	Zfp850	Zfp850	Zinc finger protein 850	952883	131838	28804.5	3	1.11353e+06	6.0467	371175	1.36432	136.432	10000000	2210000	13700000	3	25910000	7.41347	8636670	0.679089	67.9089	8730000	-	19100000	2	27830000	7.44451	13915000	0.526964	52.6964	23000000	24100000	6860000	3	53960000	7.73207	17986700	0.536601	53.6601
J3QPZ9	J3QPZ9	Eno3	Eno3	Phosphopyruvate hydratase (Fragment)	7480000	8910000	4760000	3	21150000	7.32531	7050000	0.299028	29.9028	6120000	1800000	-	2	7920000	6.89873	3960000	0.771389	77.1389	303568	390985	-	2	694553	5.84171	347276	0.177994	17.7994	1940000	1230000	258464	3	3428464	6.5351	1142820	0.738655	73.8655
J9JIB2	J9JIB2	Obscn	Obscn	Obscurin (Fragment)	5700000	5650000	6880000	3	18230000	7.26079	6076670	0.114562	11.4562	5670000	6370000	6860000	3	18900000	7.27646	6300000	0.0949334	9.49334	6790000	7630000	6630000	3	21050000	7.32325	7016670	0.0765539	7.65539	1620000	1400000	1840000	3	4860000	6.68664	1620000	0.135802	13.5802
K7N641;Q7TRN3;Q8VFM4;Q8VFM5;Q8VGD7;Q9EPF5;Q9EPF6	K7N641	Olfr1395;Olfr694;Olfr697;Olfr699;Olfr700;Olfr703;Olfr704	Olfr1395	Olfactory receptor 694	1810000	11000000	161316	3	12971316	7.11298	4323770	1.35073	135.073	1040000	3070000	-	2	4110000	6.61384	2055000	0.698505	69.8505	73100000	14500000	-	2	87600000	7.9425	43800000	0.946038	94.6038	15200000	17800000	12900000	3	45900000	7.66181	15300000	0.160231	16.0231
K7N6Y5	K7N6Y5	Gm8011	Gm8011	Predicted gene 8011 (Fragment)	-	417305	-	1	417305	5.62045	417305	-	-	-	94449.5	-	1	94449.5	4.9752	94449.5	-	-	-	-	-	0	0	-	-	-	-	651679	556459	984124	3	2192262	6.34089	730754	0.307259	30.7259
L7N466	L7N466	Mthfsl	Mthfsl	5-formyltetrahydrofolate cyclo-ligase	264978	396121	-	2	661099	5.82027	330550	0.280539	28.0539	423343	381385	-	2	804728	5.90565	402364	0.0737362	7.37362	-	-	-	0	0	-	-	-	-	556614	493338	316022	3	1365974	6.13544	455325	0.273913	27.3913
M0QWP1	M0QWP1	Agrn	Agrn	Agrin	558480	694808	1420000	3	2673288	6.42705	891096	0.519684	51.9684	913863	1070000	990598	3	2974461	6.47341	991487	0.0787426	7.87426	-	-	-	0	0	-	-	-	-	718341	898151	1390000	3	3006492	6.47806	1002160	0.346949	34.6949
O08528;P17710;Q91W97	O08528	Hk1;Hk2;Hkdc1	Hk1	Hexokinase-2	53300000	53600000	57600000	3	164500000	8.21617	54833300	0.0437817	4.37817	62500000	50400000	33800000	3	146700000	8.16643	48900000	0.294656	29.4656	-	-	-	0	0	-	-	-	-	49500000	47700000	59400000	3	156600000	8.19479	52200000	0.12069	12.069
O08528;P17710	O08528	Hk1;Hk2	Hk1	Hexokinase-2	62300000	46600000	23500000	3	132400000	8.12189	44133300	0.442234	44.2234	52400000	38700000	46200000	3	137300000	8.13767	45766700	0.149897	14.9897	28100000	26100000	31900000	3	86100000	7.935	28700000	0.102654	10.2654	111000000	47300000	48400000	3	206700000	8.31534	68900000	0.529228	52.9228
O08528	O08528	Hk2	Hk2	Hexokinase-2	11800000	11800000	11500000	3	35100000	7.54531	11700000	0.0148039	1.48039	11900000	14300000	6210000	3	32410000	7.51068	10803300	0.384604	38.4604	11400000	11100000	13900000	3	36400000	7.5611	12133300	0.126702	12.6702	5050000	5580000	6710000	3	17340000	7.23905	5780000	0.146692	14.6692
O08528;Q91W97	O08528	Hk2;Hkdc1	Hk2	Hexokinase-2	4690000	6540000	6880000	3	18110000	7.25792	6036670	0.195236	19.5236	5500000	7190000	8040000	3	20730000	7.3166	6910000	0.187112	18.7112	-	-	169225	1	169225	5.22846	169225	-	-	2210000	2710000	4330000	3	9250000	6.96614	3083330	0.35942	35.942
O08529	O08529	Capn2	Capn2	Calpain-2 catalytic subunit	3260000	3850000	3280000	3	10390000	7.01662	3463330	0.0967312	9.67312	3790000	3630000	4260000	3	11680000	7.06744	3893330	0.0841092	8.41092	5410000	4730000	6460000	3	16600000	7.22011	5533330	0.157513	15.7513	11700000	13200000	10300000	3	35200000	7.54654	11733300	0.123604	12.3604
O08530	O08530	S1pr1	S1pr1	Sphingosine 1-phosphate receptor 1	1020000	1040000	421978	3	2481978	6.3948	827326	0.424481	42.4481	928355	1540000	716521	3	3184876	6.50309	1061630	0.402788	40.2788	1420000	1700000	1510000	3	4630000	6.66558	1543330	0.0926211	9.26211	794830	1090000	1020000	3	2904830	6.46312	968277	0.159286	15.9286
O08532	O08532	Cacna2d1	Cacna2d1	Voltage-dependent calcium channel subunit alpha-2/delta-1	2850000	2420000	3170000	3	8440000	6.92634	2813330	0.133771	13.3771	1990000	3690000	1640000	3	7320000	6.86451	2440000	0.44942	44.942	2940000	3610000	3130000	3	9680000	6.98588	3226670	0.107015	10.7015	1390000	1250000	1080000	3	3720000	6.57054	1240000	0.125195	12.5195
O08532;Q6PHS9	O08532	Cacna2d1;Cacna2d2	Cacna2d1	Voltage-dependent calcium channel subunit alpha-2/delta-1	1760000	-	-	1	1760000	6.24551	1760000	-	-	-	-	1540000	1	1540000	6.18752	1540000	-	-	-	-	-	0	0	-	-	-	-	-	-	-	0	0	-	-	-	-
O08538	O08538	Angpt1	Angpt1	Angiopoietin-1	-	245680	82371.4	2	328051	5.51594	164026	0.704015	70.4015	290375	339750	-	2	630125	5.79943	315062	0.110814	11.0814	-	221953	-	1	221953	5.34626	221953	-	-	-	-	-	0	0	-	-	-	-
O08539	O08539	Bin1	Bin1	Myc box-dependent-interacting protein 1	904785	969602	659978	3	2534365	6.40387	844788	0.193301	19.3301	831829	505294	854132	3	2191255	6.34069	730418	0.267356	26.7356	628435	737112	534275	3	1899822	6.27871	633274	0.160286	16.0286	1130000	1100000	969046	3	3199046	6.50502	1066350	0.0802657	8.02657
O08547	O08547	Sec22b	Sec22b	Vesicle-trafficking protein SEC22b	4280000	3710000	2780000	3	10770000	7.03222	3590000	0.21091	21.091	2600000	3960000	2360000	3	8920000	6.95036	2973330	0.290201	29.0201	3690000	3080000	4230000	3	11000000	7.04139	3666670	0.156915	15.6915	2490000	1990000	2470000	3	6950000	6.84198	2316670	0.122192	12.2192
O08553	O08553	Dpysl2	Dpysl2	Dihydropyrimidinase-related protein 2	79100000	62300000	56900000	3	198300000	8.29732	66100000	0.175152	17.5152	90400000	54400000	51100000	3	195900000	8.29203	65300000	0.33384	33.384	85800000	99500000	85900000	3	271200000	8.43329	90400000	0.0871791	8.71791	216000000	226000000	134000000	3	576000000	8.76042	192000000	0.262905	26.2905
O08553;P97427	O08553	Crmp1;Dpysl2	Crmp1	Dihydropyrimidinase-related protein 2	18500000	20900000	7050000	3	46450000	7.66699	15483300	0.478024	47.8024	26400000	20100000	-	2	46500000	7.66745	23250000	0.191603	19.1603	-	-	-	0	0	-	-	-	-	33300000	25200000	50300000	3	108800000	8.03663	36266700	0.353225	35.3225
O08553;P97427;Q62188	O08553	Crmp1;Dpysl2;Dpysl3	Crmp1	Dihydropyrimidinase-related protein 2	5940000	17800000	3620000	3	27360000	7.43712	9120000	0.834	83.4	5530000	7680000	22000000	3	35210000	7.54667	11736700	0.76283	76.283	71100000	130000000	49800000	3	250900000	8.3995	83633300	0.496728	49.6728	64400000	63600000	99600000	3	227600000	8.35717	75866700	0.27097	27.097
O08553;Q62188	O08553	Dpysl2;Dpysl3	Dpysl2	Dihydropyrimidinase-related protein 2	9250000	5170000	6480000	3	20900000	7.32015	6966670	0.299007	29.9007	7000000	2380000	4070000	3	13450000	7.12872	4483330	0.521391	52.1391	1660000	-	2290000	2	3950000	6.5966	1975000	0.225558	22.5558	12700000	15400000	8760000	3	36860000	7.56656	12286700	0.271778	27.1778
O08573	O08573	Lgals9	Lgals9	Galectin-9	1090000	1080000	702951	3	2872951	6.45833	957650	0.23039	23.039	1020000	1640000	784537	3	3444537	6.53713	1148180	0.384871	38.4871	1410000	2180000	776105	3	4366105	6.64009	1455370	0.483071	48.3071	1050000	1450000	1150000	3	3650000	6.56229	1216670	0.171096	17.1096
O08579	O08579	Emd	Emd	Emerin	1470000	1340000	1150000	3	3960000	6.5977	1320000	0.12192	12.192	1200000	3220000	847964	3	5267964	6.72164	1755990	0.728952	72.8952	1470000	2420000	2420000	3	6310000	6.80003	2103330	0.260768	26.0768	931449	1260000	1160000	3	3351449	6.52523	1117150	0.150754	15.0754
O08582	O08582	Gtpbp1	Gtpbp1	GTP-binding protein 1	3030000	2090000	1870000	3	6990000	6.84448	2330000	0.264428	26.4428	2220000	1930000	1350000	3	5500000	6.74036	1833330	0.241627	24.1627	2470000	4060000	2370000	3	8900000	6.94939	2966670	0.319609	31.9609	1250000	1120000	1280000	3	3650000	6.56229	1216670	0.0699033	6.99033
O08583	O08583	Alyref	Alyref	THO complex subunit 4	4020000	3480000	4880000	3	12380000	7.09272	4126670	0.171099	17.1099	3330000	3620000	3790000	3	10740000	7.031	3580000	0.0649704	6.49704	2010000	503733	2830000	3	5343733	6.72784	1781240	0.662393	66.2393	3910000	3760000	2300000	3	9970000	6.9987	3323330	0.267623	26.7623
O08585	O08585	Clta	Clta	Clathrin light chain A	2730000	2450000	2200000	3	7380000	6.86806	2460000	0.107781	10.7781	2220000	2620000	2070000	3	6910000	6.83948	2303330	0.123435	12.3435	-	3200000	2050000	2	5250000	6.72016	2625000	0.30978	30.978	3010000	2480000	2790000	3	8280000	6.91803	2760000	0.0964748	9.64748
O08586	O08586	Pten	Pten	Phosphatidylinositol 3,4,5-trisphosphate 3-phosphatase and dual-specificity protein phosphatase PTEN	746315	343747	-	2	1090062	6.03745	545031	0.52228	52.228	-	-	-	0	0	-	-	-	-	-	-	-	0	0	-	-	-	-	826925	736154	257452	3	1820531	6.2602	606844	0.504194	50.4194
O08599	O08599	Stxbp1	Stxbp1	Syntaxin-binding protein 1	4800000	3220000	2330000	3	10350000	7.01494	3450000	0.362597	36.2597	4180000	3510000	2040000	3	9730000	6.98811	3243330	0.337504	33.7504	6080000	6270000	5040000	3	17390000	7.2403	5796670	0.114228	11.4228	3490000	4020000	3610000	3	11120000	7.0461	3706670	0.0749754	7.49754
O08600	O08600	Endog	Endog	Endonuclease G, mitochondrial	5110000	4040000	4970000	3	14120000	7.14983	4706670	0.123565	12.3565	4560000	4180000	3460000	3	12200000	7.08636	4066670	0.137383	13.7383	2020000	1640000	1140000	3	4800000	6.68124	1600000	0.275851	27.5851	3710000	3640000	3030000	3	10380000	7.0162	3460000	0.108102	10.8102
O08605	O08605	Mknk1	Mknk1	MAP kinase-interacting serine/threonine-protein kinase 1	-	-	-	0	0	-	-	-	-	-	-	-	0	0	-	-	-	-	231808	350672	-	2	582480	5.76528	291240	0.288592	28.8592	137699	373157	-	2	510856	5.7083	255428	0.651823	65.1823
O08638;Q61879;Q6URW6	O08638	Myh10;Myh11;Myh14	Myh10	Myosin-11	9340000	8210000	6900000	3	24450000	7.38828	8150000	0.149829	14.9829	8140000	9440000	12800000	3	30380000	7.48259	10126700	0.237461	23.7461	5720000	-	9800000	2	15520000	7.19089	7760000	0.371778	37.1778	38400000	21800000	13800000	3	74000000	7.86923	24666700	0.508704	50.8704
O08638;Q61879;Q6URW6;Q8VDD5	O08638	Myh10;Myh11;Myh14;Myh9	Myh10	Myosin-11	7000000	3890000	4400000	3	15290000	7.18441	5096670	0.327262	32.7262	6500000	5400000	3750000	3	15650000	7.19451	5216670	0.26533	26.533	6640000	6740000	6730000	3	20110000	7.30341	6703330	0.00821617	0.821617	15700000	11300000	10500000	3	37500000	7.57403	12500000	0.224	22.4
O08638;Q02566;Q61879	O08638	Myh10;Myh11;Myh6	Myh10	Myosin-11	424264	12000000	-	2	12424264	7.09427	6212130	1.31763	131.763	253500	1220000	12000000	3	13473500	7.12948	4491170	1.45191	145.191	11200000	-	26000000	2	37200000	7.57054	18600000	0.562644	56.2644	8770000	19400000	1570000	3	29740000	7.47334	9913330	0.904824	90.4824
O08638;Q8VDD5	O08638	Myh11;Myh9	Myh11	Myosin-11	3920000	4500000	1880000	3	10300000	7.01284	3433330	0.400815	40.0815	3150000	4290000	2890000	3	10330000	7.0141	3443330	0.216264	21.6264	5130000	2770000	4550000	3	12450000	7.09517	4150000	0.296337	29.6337	15600000	11100000	10500000	3	37200000	7.57054	12400000	0.224796	22.4796
O08638;Q61879	O08638	Myh10;Myh11	Myh10	Myosin-11	2630000	1800000	1400000	3	5830000	6.76567	1943330	0.322848	32.2848	2420000	1570000	1860000	3	5850000	6.76716	1950000	0.221584	22.1584	2860000	2390000	3730000	3	8980000	6.95328	2993330	0.227131	22.7131	20500000	10600000	6760000	3	37860000	7.57818	12620000	0.561746	56.1746
O08638;Q6URW6	O08638	Myh11;Myh14	Myh11	Myosin-11	1330000	1130000	1320000	3	3780000	6.57749	1260000	0.0894399	8.94399	1140000	1920000	1250000	3	4310000	6.63448	1436670	0.293859	29.3859	-	-	-	0	0	-	-	-	-	6250000	2790000	647867	3	9687867	6.98623	3229290	0.875358	87.5358
O08638	O08638	Myh11	Myh11	Myosin-11	992147	1050000	933746	3	2975893	6.47362	991964	0.0585981	5.85981	795055	1540000	1170000	3	3505055	6.54469	1168350	0.318804	31.8804	884508	781490	1520000	3	3185998	6.50325	1062000	0.376621	37.6621	20200000	9340000	2110000	3	31650000	7.50037	10550000	0.86308	86.308
O08638;Q6URW6;Q8VDD5	O08638	Myh11;Myh14;Myh9	Myh11	Myosin-11	197421	-	-	1	197421	5.29539	197421	-	-	592377	664162	-	2	1256539	6.09918	628270	0.0807928	8.07928	-	-	-	0	0	-	-	-	-	-	-	389374	1	389374	5.59037	389374	-	-
O08638;P13541;Q02566;Q5SYD0;Q61879;Q6URW6;Q8VDD5;Q91Z83;Q9WTI7	O08638	Myh10;Myh11;Myh14;Myh3;Myh6;Myh7;Myh9;Myo1c;Myo1d	Myh10	Myosin-11	-	73217.6	-	1	73217.6	4.86462	73217.6	-	-	-	-	-	0	0	-	-	-	-	-	-	-	0	0	-	-	-	-	-	-	-	0	0	-	-	-	-
O08663	O08663	Metap2	Metap2	Methionine aminopeptidase 2	3530000	2990000	3890000	3	10410000	7.01745	3470000	0.130545	13.0545	3420000	2470000	2110000	3	8000000	6.90309	2666670	0.253793	25.3793	2270000	1020000	2110000	3	5400000	6.73239	1800000	0.3779	37.79	3190000	3200000	2890000	3	9280000	6.96755	3093330	0.0569492	5.69492
O08664;Q921K9	O08664	Bcl7b;Bcl7c	Bcl7b	B-cell CLL/lymphoma 7 protein family member C	-	1790000	801207	2	2591207	6.4135	1295600	0.539658	53.9658	-	782500	-	1	782500	5.89348	782500	-	-	-	-	-	0	0	-	-	-	-	-	-	2040000	1	2040000	6.30963	2040000	-	-
O08664	O08664	Bcl7c	Bcl7c	B-cell CLL/lymphoma 7 protein family member C	-	-	635809	1	635809	5.80333	635809	-	-	446198	510019	494287	3	1450504	6.16152	483501	0.0687681	6.87681	-	-	-	0	0	-	-	-	-	1190000	1410000	1410000	3	4010000	6.60314	1336670	0.0950252	9.50252
O08677	O08677	Kng1	Kng1	Kininogen-1	15200000	9230000	6240000	3	30670000	7.48671	10223300	0.446219	44.6219	16300000	11500000	3380000	3	31180000	7.49388	10393300	0.628355	62.8355	27100000	28400000	17900000	3	73400000	7.8657	24466700	0.233948	23.3948	16000000	13800000	17300000	3	47100000	7.67302	15700000	0.112687	11.2687
O08692	O08692	Ngp	Ngp	Neutrophilic granule protein	-	-	-	0	0	-	-	-	-	-	-	-	0	0	-	-	-	-	-	286137	-	1	286137	5.45657	286137	-	-	312184	61598.4	445099	3	818881	5.91322	272960	0.713421	71.3421
O08709	O08709	Prdx6	Prdx6	Peroxiredoxin-6	81600000	57300000	42200000	3	181100000	8.25792	60366700	0.329291	32.9291	84900000	70700000	52100000	3	207700000	8.31744	69233300	0.23759	23.759	67500000	67100000	79700000	3	214300000	8.33102	71433300	0.10026	10.026	75300000	69200000	60800000	3	205300000	8.31239	68433300	0.106386	10.6386
O08715	O08715	Akap1	Akap1	A-kinase anchor protein 1, mitochondrial	1560000	1340000	1540000	3	4440000	6.64738	1480000	0.0821995	8.21995	868796	1790000	1460000	3	4118796	6.61477	1372930	0.339954	33.9954	942590	841020	1290000	3	3073610	6.48765	1024540	0.229802	22.9802	464876	306296	409102	3	1180274	6.07198	393425	0.204471	20.4471
O08738	O08738	Casp6	Casp6	Caspase-6	890431	698583	663254	3	2252268	6.35262	750756	0.162829	16.2829	776976	982408	-	2	1759384	6.24536	879692	0.165129	16.5129	-	-	492205	1	492205	5.69215	492205	-	-	1480000	1700000	1130000	3	4310000	6.63448	1436670	0.200088	20.0088
O08739	O08739	Ampd3	Ampd3	AMP deaminase 3	3730000	3080000	2890000	3	9700000	6.98677	3233330	0.136235	13.6235	3000000	3060000	2530000	3	8590000	6.93399	2863330	0.101361	10.1361	5570000	4410000	4570000	3	14550000	7.16286	4850000	0.129618	12.9618	3960000	4030000	4230000	3	12220000	7.08707	4073330	0.0343991	3.43991
O08740	O08740	Polr2j	Polr2j	DNA-directed RNA polymerase II subunit RPB11	-	171570	-	1	171570	5.23444	171570	-	-	-	134844	-	1	134844	5.12983	134844	-	-	-	-	-	0	0	-	-	-	-	-	-	565949	1	565949	5.75278	565949	-	-
O08742	O08742	Gp5	Gp5	Platelet glycoprotein V	-	-	-	0	0	-	-	-	-	-	-	-	0	0	-	-	-	-	-	-	-	0	0	-	-	-	-	-	-	380701	1	380701	5.58058	380701	-	-
O08746	O08746	Matn2	Matn2	Matrilin-2	456458	917948	1020000	3	2394406	6.3792	798135	0.376213	37.6213	1110000	1110000	1150000	3	3370000	6.52763	1123330	0.0205585	2.05585	-	-	-	0	0	-	-	-	-	785457	797129	959427	3	2542013	6.40518	847338	0.114768	11.4768
O08749	O08749	Dld	Dld	Dihydrolipoyl dehydrogenase, mitochondrial	146000000	187000000	151000000	3	484000000	8.68485	161333000	0.138645	13.8645	181000000	158000000	212000000	3	551000000	8.74115	183667000	0.147542	14.7542	269000000	165000000	328000000	3	762000000	8.88195	254000000	0.324916	32.4916	132000000	144000000	170000000	3	446000000	8.64933	148667000	0.130662	13.0662
O08756	O08756	Hsd17b10	Hsd17b10	3-hydroxyacyl-CoA dehydrogenase type-2	35200000	32500000	30400000	3	98100000	7.99167	32700000	0.0735854	7.35854	42000000	32900000	20700000	3	95600000	7.98046	31866700	0.335383	33.5383	31300000	23700000	19500000	3	74500000	7.87216	24833300	0.240849	24.0849	21000000	21000000	18500000	3	60500000	7.78176	20166700	0.0715723	7.15723
O08759	O08759	Ube3a	Ube3a	Ubiquitin-protein ligase E3A	1480000	1710000	1860000	3	5050000	6.70329	1683330	0.113702	11.3702	1740000	1950000	1260000	3	4950000	6.69461	1650000	0.21436	21.436	1910000	2660000	2100000	3	6670000	6.82413	2223330	0.175374	17.5374	1680000	1910000	2170000	3	5760000	6.76042	1920000	0.127684	12.7684
O08784	O08784	Tcof1	Tcof1	Treacle protein	1590000	1910000	1640000	3	5140000	6.71096	1713330	0.100473	10.0473	1900000	1130000	1270000	3	4300000	6.63347	1433330	0.28616	28.616	1390000	1750000	1240000	3	4380000	6.64147	1460000	0.179525	17.9525	1200000	955416	979840	3	3135256	6.49627	1045090	0.128903	12.8903
O08785	O08785	Clock	Clock	Circadian locomoter output cycles protein kaput	-	-	-	0	0	-	-	-	-	-	-	-	0	0	-	-	-	-	-	-	-	0	0	-	-	-	-	130727	81715.5	-	2	212442	5.32724	106221	0.326266	32.6266
O08788	O08788	Dctn1	Dctn1	Dynactin subunit 1	3080000	3650000	3300000	3	10030000	7.0013	3343330	0.0859801	8.59801	3900000	3000000	2290000	3	9190000	6.96332	3063330	0.263395	26.3395	4630000	4930000	4120000	3	13680000	7.13609	4560000	0.0898052	8.98052	5350000	5520000	6350000	3	17220000	7.23603	5740000	0.0932178	9.32178
O08791;O08792;Q07802	O08791	Ebf1;Ebf2;Ebf3	Ebf1	Transcription factor COE3	-	-	-	0	0	-	-	-	-	-	147460	-	1	147460	5.16867	147460	-	-	-	-	-	0	0	-	-	-	-	126599	274420	-	2	401019	5.60316	200510	0.521298	52.1298
O08795	O08795	Prkcsh	Prkcsh	Glucosidase 2 subunit beta	5340000	7210000	5320000	3	17870000	7.25212	5956670	0.182227	18.2227	6950000	7780000	4790000	3	19520000	7.29048	6506670	0.23722	23.722	8620000	8700000	6930000	3	24250000	7.38471	8083330	0.123664	12.3664	12700000	12100000	11100000	3	35900000	7.55509	11966700	0.0675452	6.75452
O08796	O08796	Eef2k	Eef2k	Eukaryotic elongation factor 2 kinase	220373	170366	-	2	390739	5.59189	195370	0.180992	18.0992	-	311095	629852	2	940947	5.97357	470474	0.479082	47.9082	508230	774383	-	2	1282613	6.1081	641306	0.293461	29.3461	641743	260047	-	2	901790	5.95511	450895	0.598587	59.8587
O08797	O08797	Serpinb9	Serpinb9	SPI6	2590000	2330000	2600000	3	7520000	6.87622	2506670	0.0610689	6.10689	3250000	3440000	2700000	3	9390000	6.97267	3130000	0.122785	12.2785	6860000	7990000	6060000	3	20910000	7.32035	6970000	0.139123	13.9123	6750000	8560000	8350000	3	23660000	7.37401	7886670	0.125524	12.5524
O08800	O08800	Serpinb8	Serpinb8	Serpin B8	209122	109600	-	2	318722	5.50341	159361	0.441593	44.1593	288390	345675	-	2	634065	5.80213	317032	0.127768	12.7768	601816	645945	-	2	1247761	6.09613	623880	0.0500159	5.00159	2180000	2360000	2310000	3	6850000	6.83569	2283330	0.040693	4.0693
O08804	O08804	Serpinb6b	Serpinb6b	NK13	11500000	10400000	10300000	3	32200000	7.50786	10733300	0.0620341	6.20341	10500000	8140000	8440000	3	27080000	7.43265	9026670	0.142326	14.2326	10300000	7220000	8220000	3	25740000	7.41061	8580000	0.183128	18.3128	18000000	18500000	15000000	3	51500000	7.71181	17166700	0.11027	11.027
O08807	O08807	Prdx4	Prdx4	Peroxiredoxin-4	24000000	28800000	30200000	3	83000000	7.91908	27666700	0.11753	11.753	25500000	28300000	14800000	3	68600000	7.83632	22866700	0.311582	31.1582	17100000	11900000	23000000	3	52000000	7.716	17333300	0.320404	32.0404	59600000	64200000	40000000	3	163800000	8.21431	54600000	0.235375	23.5375
O08807;P35700	O08807	Prdx1;Prdx4	Prdx1	Peroxiredoxin-4	12900000	28700000	41200000	3	82800000	7.91803	27600000	0.513842	51.3842	15700000	14000000	7260000	3	36960000	7.56773	12320000	0.362319	36.2319	36400000	8180000	46500000	3	91080000	7.95942	30360000	0.654189	65.4189	34000000	45300000	10500000	3	89800000	7.95328	29933300	0.593079	59.3079
O08808	O08808	Diaph1	Diaph1	Protein diaphanous homolog 1	549458	1180000	850513	3	2579971	6.41161	859990	0.366723	36.6723	1550000	1010000	2920000	3	5480000	6.73878	1826670	0.539014	53.9014	3080000	433066	2730000	3	6243066	6.7954	2081020	0.69094	69.094	2110000	1430000	2360000	3	5900000	6.77085	1966670	0.24472	24.472
O08810;P58252	O08810	Eef2;Eftud2	Eef2	116 kDa U5 small nuclear ribonucleoprotein component	81000000	74200000	32200000	3	187400000	8.27277	62466700	0.423126	42.3126	94100000	77000000	68700000	3	239800000	8.37985	79933300	0.16203	16.203	133000000	114000000	140000000	3	387000000	8.58771	129000000	0.104292	10.4292	136000000	112000000	104000000	3	352000000	8.54654	117333000	0.141932	14.1932
O08810	O08810	Eftud2	Eftud2	116 kDa U5 small nuclear ribonucleoprotein component	1530000	2180000	1840000	3	5550000	6.74429	1850000	0.175738	17.5738	1710000	997049	1910000	3	4617049	6.66436	1539020	0.311817	31.1817	1400000	714782	1850000	3	3964782	6.59822	1321590	0.43255	43.255	2560000	2500000	2150000	3	7210000	6.85794	2403330	0.0921365	9.21365
O08848	O08848	RO60	RO60	RNA-binding protein Ro60	385430	771693	871847	3	2028970	6.30728	676323	0.379774	37.9774	846429	879469	703862	3	2429760	6.38556	809920	0.115225	11.5225	-	1620000	-	1	1620000	6.20952	1620000	-	-	505827	440247	347640	3	1293714	6.11184	431238	0.1843	18.43
O08850	O08850	Rgs5	Rgs5	Regulator of G-protein signaling 5	-	-	-	0	0	-	-	-	-	2700000	862083	-	2	3562083	6.5517	1781040	0.729687	72.9687	-	-	-	0	0	-	-	-	-	-	-	-	0	0	-	-	-	-
O08911;P47811;Q91Y86;Q9WTU6	O08911	Mapk12;Mapk14;Mapk8;Mapk9	Mapk12	Mitogen-activated protein kinase 12	27700000	24000000	32300000	3	84000000	7.92428	28000000	0.148504	14.8504	27300000	19800000	-	2	47100000	7.67302	23550000	0.225193	22.5193	-	-	-	0	0	-	-	-	-	13000000	14000000	8120000	3	35120000	7.54555	11706700	0.268747	26.8747
O08911	O08911	Mapk12	Mapk12	Mitogen-activated protein kinase 12	2120000	2530000	2510000	3	7160000	6.85491	2386670	0.0968533	9.68533	2190000	2700000	1480000	3	6370000	6.80414	2123330	0.288568	28.8568	3900000	4170000	2600000	3	10670000	7.02816	3556670	0.236014	23.6014	2070000	1940000	2850000	3	6860000	6.83632	2286670	0.215236	21.5236
O08912	O08912	Galnt1	Galnt1	Polypeptide N-acetylgalactosaminyltransferase 1	400746	-	-	1	400746	5.60287	400746	-	-	-	37452.7	-	1	37452.7	4.57348	37452.7	-	-	-	-	-	0	0	-	-	-	-	813512	435703	-	2	1249215	6.09664	624608	0.427711	42.7711
O08915	O08915	Aip	Aip	AH receptor-interacting protein	907331	887312	545654	3	2340297	6.36927	780099	0.260585	26.0585	937870	1580000	492019	3	3009889	6.47855	1003300	0.545136	54.5136	899365	915501	1320000	3	3134866	6.49622	1044960	0.228079	22.8079	2190000	2380000	1900000	3	6470000	6.8109	2156670	0.112085	11.2085
O08917	O08917	Flot1	Flot1	Flotillin-1	3520000	3860000	4400000	3	11780000	7.07115	3926670	0.113015	11.3015	2960000	3570000	3460000	3	9990000	6.99957	3330000	0.0976322	9.76322	4450000	5340000	3860000	3	13650000	7.13513	4550000	0.163747	16.3747	4320000	3560000	3470000	3	11350000	7.055	3783330	0.12342	12.342
O08919;Q9QZS3	O08919	Numb;Numbl	Numb	Numb-like protein	-	-	-	0	0	-	-	-	-	-	-	-	0	0	-	-	-	-	-	108823	-	1	108823	5.03672	108823	-	-	990652	-	482799	2	1473451	6.16834	736726	0.487436	48.7436
O08919	O08919	Numbl	Numbl	Numb-like protein	131322	152900	-	2	284222	5.45366	142111	0.107366	10.7366	657466	-	176474	2	833940	5.92113	416970	0.815677	81.5677	-	-	-	0	0	-	-	-	-	628269	616906	560595	3	1805770	6.25666	601923	0.0602062	6.02062
O08967	O08967	Cyth3	Cyth3	Cytohesin-3	1920000	-	-	1	1920000	6.2833	1920000	-	-	-	-	-	0	0	-	-	-	-	-	-	-	0	0	-	-	-	-	1830000	1890000	-	2	3720000	6.57054	1860000	0.0228099	2.28099
O08992	O08992	Sdcbp	Sdcbp	Syntenin-1	406824	775340	477489	3	1659653	6.22002	553218	0.353534	35.3534	520996	788716	-	2	1309712	6.11718	654856	0.289081	28.9081	-	994484	554024	2	1548508	6.18991	774254	0.402261	40.2261	724105	604626	839477	3	2168208	6.3361	722736	0.162482	16.2482
O08997	O08997	Atox1	Atox1	Copper transport protein ATOX1	2670000	2960000	-	2	5630000	6.75051	2815000	0.0728458	7.28458	2090000	4100000	3340000	3	9530000	6.97909	3176670	0.319488	31.9488	7740000	8600000	19800000	3	36140000	7.55799	12046700	0.558523	55.8523	5630000	6420000	6400000	3	18450000	7.266	6150000	0.073243	7.3243
O08999	O08999	Ltbp2	Ltbp2	Latent-transforming growth factor beta-binding protein 2	-	-	-	0	0	-	-	-	-	-	-	-	0	0	-	-	-	-	-	-	-	0	0	-	-	-	-	1800000	2560000	2930000	3	7290000	6.86273	2430000	0.237081	23.7081
O09005	O09005	Degs1	Degs1	Sphingolipid delta(4)-desaturase DES1	448314	349228	-	2	797542	5.90175	398771	0.175701	17.5701	343253	-	-	1	343253	5.53561	343253	-	-	-	-	-	0	0	-	-	-	-	391122	-	-	1	391122	5.59231	391122	-	-
O09012	O09012	Pex5	Pex5	Peroxisomal targeting signal 1 receptor	648169	948389	801820	3	2398378	6.37992	799459	0.187782	18.7782	746339	1380000	-	2	2126339	6.32763	1063170	0.421444	42.1444	-	-	-	0	0	-	-	-	-	1650000	1240000	1130000	3	4020000	6.60423	1340000	0.20451	20.451
O09044;P60879	O09044	Snap23;Snap25	Snap23	Synaptosomal-associated protein 23	-	-	-	0	0	-	-	-	-	-	-	-	0	0	-	-	-	-	-	-	249557	1	249557	5.39717	249557	-	-	-	-	-	0	0	-	-	-	-
O09044	O09044	Snap23	Snap23	Synaptosomal-associated protein 23	432455	637781	1060000	3	2130236	6.32843	710079	0.450596	45.0596	471328	1020000	779121	3	2270449	6.35611	756816	0.363384	36.3384	804827	885568	1240000	3	2930395	6.46693	976798	0.236985	23.6985	518041	510208	734456	3	1762705	6.24618	587568	0.216602	21.6602
O09061	O09061	Psmb1	Psmb1	Proteasome subunit beta type-1	9120000	11600000	9930000	3	30650000	7.48643	10216700	0.123779	12.3779	11900000	8140000	11700000	3	31740000	7.50161	10580000	0.19995	19.995	8500000	3020000	8780000	3	20300000	7.3075	6766670	0.47996	47.996	16600000	15900000	11700000	3	44200000	7.64542	14733300	0.179875	17.9875
O09106;O88895;P70288	O09106	Hdac1;Hdac2;Hdac3	Hdac1	Histone deacetylase 1	-	-	-	0	0	-	-	-	-	-	-	1790000	1	1790000	6.25285	1790000	-	-	-	-	2070000	1	2070000	6.31597	2070000	-	-	2260000	2410000	1910000	3	6580000	6.81823	2193330	0.116982	11.6982
O09106;P70288	O09106	Hdac1;Hdac2	Hdac1	Histone deacetylase 1	1560000	1700000	1810000	3	5070000	6.70501	1690000	0.0741418	7.41418	2860000	2480000	-	2	5340000	6.72754	2670000	0.100637	10.0637	1920000	1410000	3170000	3	6500000	6.81291	2166670	0.417949	41.7949	2610000	4730000	4300000	3	11640000	7.06595	3880000	0.288832	28.8832
O09106	O09106	Hdac1	Hdac1	Histone deacetylase 1	224169	298770	-	2	522939	5.71845	261470	0.201748	20.1748	338050	121311	-	2	459361	5.66215	229680	0.667264	66.7264	-	-	-	0	0	-	-	-	-	710350	674038	533726	3	1918114	6.28287	639371	0.145886	14.5886
O09110;P70236	O09110	Map2k3;Map2k6	Map2k3	Dual specificity mitogen-activated protein kinase kinase 3	-	-	-	0	0	-	-	-	-	-	-	427102	1	427102	5.63053	427102	-	-	1020000	1000000	1180000	3	3200000	6.50515	1066670	0.0924916	9.24916	891416	913342	608810	3	2413568	6.38266	804523	0.211114	21.1114
O09110	O09110	Map2k3	Map2k3	Dual specificity mitogen-activated protein kinase kinase 3	-	939915	979438	2	1919353	6.28315	959676	0.0291213	2.91213	338755	-	126755	2	465510	5.66793	232755	0.644053	64.4053	483664	187137	469360	3	1140161	6.05697	380054	0.44	44	527586	722759	612158	3	1862503	6.2701	620834	0.157651	15.7651
O09110;P47809;P70236	O09110	Map2k3;Map2k4;Map2k6	Map2k3	Dual specificity mitogen-activated protein kinase kinase 3	-	502792	-	1	502792	5.70139	502792	-	-	-	-	205306	1	205306	5.3124	205306	-	-	692879	850644	700932	3	2244455	6.35111	748152	0.118762	11.8762	800396	706694	872158	3	2379248	6.37644	793083	0.104622	10.4622
O09111	O09111	Ndufb11	Ndufb11	NADH dehydrogenase [ubiquinone] 1 beta subcomplex subunit 11, mitochondrial	114000000	81400000	68800000	3	264200000	8.42193	88066700	0.264865	26.4865	67500000	132000000	62200000	3	261700000	8.4178	87233300	0.445467	44.5467	125000000	152000000	146000000	3	423000000	8.62634	141000000	0.100549	10.0549	20000000	13800000	18000000	3	51800000	7.71433	17266700	0.183266	18.3266
O09114	O09114	Ptgds	Ptgds	Prostaglandin-H2 D-isomerase	-	-	-	0	0	-	-	-	-	-	-	-	0	0	-	-	-	-	-	-	-	0	0	-	-	-	-	32343.9	28921	663883	3	725148	5.86043	241716	1.51257	151.257
O09117	O09117	Sypl1	Sypl1	Synaptophysin-like protein 1	4010000	4470000	4140000	3	12620000	7.10106	4206670	0.0563714	5.63714	1970000	5370000	2190000	3	9530000	6.97909	3176670	0.59895	59.895	4710000	6310000	4330000	3	15350000	7.18611	5116670	0.205364	20.5364	2360000	2250000	1300000	3	5910000	6.77159	1970000	0.295857	29.5857
O09118	O09118	Ntn1	Ntn1	Netrin-1	783066	648638	575107	3	2006811	6.30251	668937	0.157646	15.7646	656459	1120000	567451	3	2343910	6.36994	781303	0.379721	37.9721	505558	234379	132753	3	872690	5.94086	290897	0.662508	66.2508	751163	288297	344936	3	1384396	6.14126	461465	0.547124	54.7124
O09131	O09131	Gsto1	Gsto1	Glutathione S-transferase omega-1	15700000	13800000	11900000	3	41400000	7.617	13800000	0.137681	13.7681	14800000	13500000	10300000	3	38600000	7.58659	12866700	0.179991	17.9991	13000000	17800000	14100000	3	44900000	7.65225	14966700	0.168015	16.8015	12200000	11900000	12700000	3	36800000	7.56585	12266700	0.0329466	3.29466
O09159	O09159	Man2b1	Man2b1	Lysosomal alpha-mannosidase	275783	394397	-	2	670180	5.82619	335090	0.250299	25.0299	316846	167610	-	2	484456	5.68525	242228	0.435647	43.5647	1940000	1370000	-	2	3310000	6.51983	1655000	0.243535	24.3535	887779	556734	1170000	3	2614513	6.41739	871504	0.352215	35.2215
O09161	O09161	Casq2	Casq2	Calsequestrin-2	76800000	69300000	75900000	3	222000000	8.34635	74000000	0.0553394	5.53394	63100000	82100000	96900000	3	242100000	8.38399	80700000	0.209956	20.9956	147000000	79000000	130000000	3	356000000	8.55145	118667000	0.298216	29.8216	72400000	76700000	53100000	3	202200000	8.30578	67400000	0.18649	18.649
O09164	O09164	Sod3	Sod3	Extracellular superoxide dismutase [Cu-Zn]	2860000	3500000	2680000	3	9040000	6.95617	3013330	0.14302	14.302	3040000	2910000	1720000	3	7670000	6.8848	2556670	0.284544	28.4544	3570000	2040000	3880000	3	9490000	6.97727	3163330	0.311414	31.1414	5460000	3020000	2140000	3	10620000	7.02612	3540000	0.485876	48.5876
O09167	O09167	Rpl21	Rpl21	60S ribosomal protein L21	18100000	11800000	16000000	3	45900000	7.66181	15300000	0.20966	20.966	13200000	11800000	8610000	3	33610000	7.52647	11203300	0.209978	20.9978	9050000	4390000	13900000	3	27340000	7.4368	9113330	0.521798	52.1798	8840000	9350000	6760000	3	24950000	7.39707	8316670	0.164972	16.4972
O09172	O09172	Gclm	Gclm	Glutamate--cysteine ligase regulatory subunit	896538	845384	1140000	3	2881922	6.45968	960641	0.163871	16.3871	1180000	1290000	1250000	3	3720000	6.57054	1240000	0.0449013	4.49013	2570000	1070000	2760000	3	6400000	6.80618	2133330	0.43395	43.395	2730000	2670000	2470000	3	7870000	6.89597	2623330	0.0518947	5.18947
O09174	O09174	Amacr	Amacr	Alpha-methylacyl-CoA racemase	1750000	2210000	2050000	3	6010000	6.77887	2003330	0.116568	11.6568	2740000	2460000	2610000	3	7810000	6.89265	2603330	0.0538229	5.38229	2170000	1530000	2090000	3	5790000	6.76268	1930000	0.18068	18.068	1060000	876915	1420000	3	3356915	6.52594	1118970	0.246926	24.6926
O35071	O35071	Kif1c	Kif1c	Kinesin-like protein KIF1C	312607	725924	886187	3	1924718	6.28437	641573	0.461284	46.1284	805659	1050000	589891	3	2445550	6.38838	815183	0.282393	28.2393	1230000	1050000	663578	3	2943578	6.46888	981193	0.294959	29.4959	495605	328150	471514	3	1295269	6.11236	431756	0.20968	20.968
O35071;Q60575	O35071	Kif1b;Kif1c	Kif1b	Kinesin-like protein KIF1C	581101	399239	544257	3	1524597	6.18316	508199	0.189185	18.9185	294056	443290	217698	3	955044	5.98002	318348	0.360427	36.0427	137513	231308	-	2	368821	5.56682	184410	0.359649	35.9649	77264.8	271744	123015	3	472024	5.67396	157341	0.646252	64.6252
O35071;P33173;Q60575	O35071	Kif1a;Kif1b;Kif1c	Kif1a	Kinesin-like protein KIF1C	112755	652403	101065	3	866223	5.93763	288741	1.09092	109.092	213574	453877	-	2	667451	5.82442	333726	0.509161	50.9161	419152	1610000	123685	3	2152837	6.33301	717612	1.09645	109.645	298070	315511	1080000	3	1693581	6.22881	564527	0.790924	79.0924
O35074	O35074	Ptgis	Ptgis	Prostacyclin synthase	3200000	3070000	2270000	3	8540000	6.93146	2846670	0.176916	17.6916	3740000	4280000	4160000	3	12180000	7.08565	4060000	0.0698396	6.98396	4230000	4720000	3040000	3	11990000	7.07882	3996670	0.216171	21.6171	6410000	6830000	6060000	3	19300000	7.28556	6433330	0.0599269	5.99269
O35075	O35075	Vps26c	Vps26c	Vacuolar protein sorting-associated protein 26C	287749	166686	177818	3	632253	5.80089	210751	0.317503	31.7503	133234	332383	-	2	465617	5.66803	232808	0.604873	60.4873	-	95394.6	-	1	95394.6	4.97952	95394.6	-	-	247594	177352	280997	3	705943	5.84877	235314	0.224816	22.4816
O35083	O35083	Agpat1	Agpat1	1-acyl-sn-glycerol-3-phosphate acyltransferase alpha	866001	848985	-	2	1714986	6.23426	857493	0.0140318	1.40318	561084	1390000	-	2	1951084	6.29028	975542	0.600827	60.0827	-	-	-	0	0	-	-	-	-	526953	280684	-	2	807637	5.90722	403818	0.43123	43.123
O35098;Q62188	O35098	Dpysl3;Dpysl4	Dpysl3	Dihydropyrimidinase-related protein 4	-	-	-	0	0	-	-	-	-	-	-	-	0	0	-	-	-	-	516916	368017	-	2	884933	5.94691	442466	0.237956	23.7956	4050000	6960000	7240000	3	18250000	7.26126	6083330	0.290379	29.0379
O35098	O35098	Dpysl4	Dpysl4	Dihydropyrimidinase-related protein 4	1430000	840716	498814	3	2769530	6.44241	923177	0.510236	51.0236	1850000	1420000	339617	3	3609617	6.55746	1203210	0.646756	64.6756	295431	336188	433452	3	1065071	6.02738	355024	0.199739	19.9739	817605	536188	756622	3	2110415	6.32437	703472	0.21045	21.045
O35098;P97427	O35098	Crmp1;Dpysl4	Crmp1	Dihydropyrimidinase-related protein 4	289661	-	-	1	289661	5.46189	289661	-	-	-	-	-	0	0	-	-	-	-	-	-	-	0	0	-	-	-	-	784726	-	-	1	784726	5.89472	784726	-	-
O35099	O35099	Map3k5	Map3k5	Mitogen-activated protein kinase kinase kinase 5	500184	-	-	1	500184	5.69913	500184	-	-	358934	643484	-	2	1002418	6.00105	501209	0.401444	40.1444	1120000	770474	2850000	3	4740474	6.67582	1580160	0.704686	70.4686	655228	576187	531554	3	1762969	6.24624	587656	0.106575	10.6575
O35111	O35111	Kcnk3	Kcnk3	Potassium channel subfamily K member 3	230181	-	-	1	230181	5.36207	230181	-	-	29263.8	696859	-	2	726123	5.86101	363061	1.30022	130.022	-	-	-	0	0	-	-	-	-	-	-	-	0	0	-	-	-	-
O35114	O35114	Scarb2	Scarb2	Lysosome membrane protein 2	1360000	926297	1200000	3	3486297	6.54236	1162100	0.188729	18.8729	905883	1180000	-	2	2085883	6.31929	1042940	0.185849	18.5849	-	-	-	0	0	-	-	-	-	1080000	559886	754556	3	2394442	6.3792	798147	0.329241	32.9241
O35127	O35127	Grcc10	Grcc10	Protein C10	-	-	98381.9	1	98381.9	4.99292	98381.9	-	-	-	-	173256	1	173256	5.23869	173256	-	-	-	-	-	0	0	-	-	-	-	184224	-	-	1	184224	5.26535	184224	-	-
O35129	O35129	Phb2	Phb2	Prohibitin-2	36100000	29400000	24800000	3	90300000	7.95569	30100000	0.188785	18.8785	44400000	44300000	28800000	3	117500000	8.07004	39166700	0.229224	22.9224	43500000	25400000	57000000	3	125900000	8.10003	41966700	0.377817	37.7817	23200000	24800000	29900000	3	77900000	7.89154	25966700	0.134752	13.4752
O35166	O35166	Gosr2	Gosr2	Golgi SNAP receptor complex member 2	1320000	643963	589404	3	2553367	6.40711	851122	0.478163	47.8163	1010000	1340000	988454	3	3338454	6.52355	1112820	0.177064	17.7064	817899	969104	1270000	3	3057003	6.4853	1019000	0.225852	22.5852	1030000	1120000	657711	3	2807711	6.44835	935904	0.261874	26.1874
O35206	O35206	Col15a1	Col15a1	Collagen alpha-1(XV) chain	7490000	11500000	8640000	3	27630000	7.44138	9210000	0.224199	22.4199	13000000	12300000	5020000	3	30320000	7.48173	10106700	0.437243	43.7243	8070000	11100000	7950000	3	27120000	7.43329	9040000	0.197458	19.7458	5380000	3240000	2560000	3	11180000	7.04844	3726670	0.394895	39.4895
O35215	O35215	Ddt	Ddt	D-dopachrome decarboxylase	31000000	38500000	26200000	3	95700000	7.98091	31900000	0.194332	19.4332	21400000	27500000	18100000	3	67000000	7.82607	22333300	0.213537	21.3537	34100000	50200000	50700000	3	135000000	8.13033	45000000	0.209844	20.9844	21200000	19500000	15000000	3	55700000	7.74586	18566700	0.172548	17.2548
O35218	O35218	Cpsf2	Cpsf2	Cleavage and polyadenylation specificity factor subunit 2	1660000	161081	-	2	1821081	6.26033	910540	1.16403	116.403	94824.7	78730.5	382502	3	556057	5.74512	185352	0.922168	92.2168	156625	1640000	904248	3	2700873	6.4315	900291	0.82384	82.384	211719	308450	406676	3	926845	5.96701	308948	0.31552	31.552
O35219	O35219	Kcnh2	Kcnh2	Potassium voltage-gated channel subfamily H member 2	-	-	-	0	0	-	-	-	-	-	205069	-	1	205069	5.3119	205069	-	-	-	-	-	0	0	-	-	-	-	-	-	-	0	0	-	-	-	-
O35226	O35226	Psmd4	Psmd4	26S proteasome non-ATPase regulatory subunit 4	7310000	8820000	7590000	3	23720000	7.37511	7906670	0.101593	10.1593	9140000	8800000	5920000	3	23860000	7.37767	7953330	0.222436	22.2436	11200000	5770000	9030000	3	26000000	7.41497	8666670	0.315366	31.5366	12500000	11500000	6870000	3	30870000	7.48954	10290000	0.291906	29.1906
O35231	O35231	Kifc3	Kifc3	Kinesin-like protein KIFC3	270419	-	-	1	270419	5.43204	270419	-	-	227676	349509	308681	3	885866	5.94737	295289	0.210001	21.0001	-	-	155155	1	155155	5.19077	155155	-	-	-	332742	311662	2	644404	5.80916	322202	0.0462623	4.62623
O35239	O35239	Ptpn9	Ptpn9	Tyrosine-protein phosphatase non-receptor type 9	297970	349989	327427	3	975386	5.98918	325129	0.0802315	8.02315	-	162145	267000	2	429145	5.6326	214572	0.345541	34.5541	-	237421	226965	2	464386	5.66688	232193	0.0318421	3.18421	984009	768676	734890	3	2487575	6.39578	829192	0.162973	16.2973
O35250	O35250	Exoc7	Exoc7	Exocyst complex component 7	613774	679428	743802	3	2037004	6.30899	679001	0.095751	9.5751	953404	716989	937955	3	2608348	6.41637	869449	0.15212	15.212	1120000	1150000	877594	3	3147594	6.49798	1049200	0.142364	14.2364	1260000	1410000	1620000	3	4290000	6.63246	1430000	0.126456	12.6456
O35286	O35286	Dhx15	Dhx15	ATP-dependent RNA helicase DHX15	7310000	7130000	6480000	3	20920000	7.32056	6973330	0.0626122	6.26122	6350000	5130000	6210000	3	17690000	7.24773	5896670	0.113222	11.3222	6630000	9760000	5520000	3	21910000	7.34064	7303330	0.301059	30.1059	8970000	9950000	7020000	3	25940000	7.41397	8646670	0.172497	17.2497
O35295	O35295	Purb	Purb	Transcriptional activator protein Pur-beta	4510000	5180000	4040000	3	13730000	7.13767	4576670	0.125182	12.5182	4660000	5060000	3040000	3	12760000	7.10585	4253330	0.251483	25.1483	6820000	7180000	6070000	3	20070000	7.30255	6690000	0.0846493	8.46493	7370000	7550000	7220000	3	22140000	7.34518	7380000	0.0223885	2.23885
O35309	O35309	Nmi	Nmi	N-myc-interactor	558783	633562	454017	3	1646362	6.21653	548787	0.164342	16.4342	451758	549034	1150000	3	2150792	6.3326	716931	0.527512	52.7512	107873	-	649220	2	757093	5.87915	378546	1.01121	101.121	994469	844712	752510	3	2591691	6.41358	863897	0.141354	14.1354
O35326;Q3TWW8;Q8VE97	O35326	Srsf4;Srsf5;Srsf6	Srsf4	Serine/arginine-rich splicing factor 5	11900000	18100000	19800000	3	49800000	7.69723	16600000	0.250489	25.0489	18800000	22500000	23100000	3	64400000	7.80889	21466700	0.108485	10.8485	21800000	22200000	21100000	3	65100000	7.81358	21700000	0.0256579	2.56579	27000000	31600000	30900000	3	89500000	7.95182	29833300	0.0830807	8.30807
O35326	O35326	Srsf5	Srsf5	Serine/arginine-rich splicing factor 5	3010000	2640000	1760000	3	7410000	6.86982	2470000	0.259962	25.9962	2530000	1590000	894399	3	5014399	6.70022	1671470	0.491089	49.1089	1480000	-	349480	2	1829480	6.26233	914740	0.873908	87.3908	3200000	3080000	2650000	3	8930000	6.95085	2976670	0.0971537	9.71537
O35343	O35343	Kpna4	Kpna4	Importin subunit alpha-3	768531	910005	862463	3	2540999	6.405	847000	0.0849982	8.49982	1110000	867637	790516	3	2768153	6.44219	922718	0.180675	18.0675	973868	631257	1150000	3	2755125	6.44014	918375	0.287232	28.7232	1370000	1360000	933791	3	3663791	6.56393	1221260	0.203894	20.3894
O35343;O35344	O35343	Kpna3;Kpna4	Kpna3	Importin subunit alpha-3	1310000	444544	-	2	1754544	6.24416	877272	0.697583	69.7583	724658	178030	880108	3	1782796	6.2511	594265	0.620522	62.0522	1130000	1150000	-	2	2280000	6.35793	1140000	0.0124054	1.24054	2680000	2750000	2880000	3	8310000	6.9196	2770000	0.0366386	3.66386
O35344	O35344	Kpna3	Kpna3	Importin subunit alpha-4	1010000	868517	801423	3	2679940	6.42813	893313	0.119193	11.9193	1080000	711577	789721	3	2581298	6.41184	860433	0.225612	22.5612	-	407471	334519	2	741990	5.8704	370995	0.139045	13.9045	1760000	1470000	687286	3	3917286	6.59299	1305760	0.424959	42.4959
O35345	O35345	Kpna6	Kpna6	Importin subunit alpha-7	737064	771590	1710000	3	3218654	6.50767	1072880	0.514527	51.4527	917477	1690000	-	2	2607477	6.41622	1303740	0.418992	41.8992	1000000	1890000	1440000	3	4330000	6.63649	1443330	0.308321	30.8321	1060000	1530000	1680000	3	4270000	6.63043	1423330	0.227263	22.7263
O35345;Q60960	O35345	Kpna1;Kpna6	Kpna1	Importin subunit alpha-7	976254	880082	786752	3	2643088	6.42211	881029	0.10755	10.755	981924	765104	-	2	1747028	6.2423	873514	0.175515	17.5515	-	-	-	0	0	-	-	-	-	1250000	1420000	513098	3	3183098	6.50285	1061030	0.454348	45.4348
O35350	O35350	Capn1	Capn1	Calpain-1 catalytic subunit	4260000	4900000	4230000	3	13390000	7.12678	4463330	0.0847935	8.47935	4750000	4280000	4800000	3	13830000	7.14082	4610000	0.0622299	6.22299	4600000	2510000	3890000	3	11000000	7.04139	3666670	0.28984	28.984	5700000	4720000	5150000	3	15570000	7.19229	5190000	0.094648	9.4648
O35375	O35375	Nrp2	Nrp2	Neuropilin-2	6140.85	-	-	1	6140.85	3.78823	6140.85	-	-	-	-	-	0	0	-	-	-	-	-	-	-	0	0	-	-	-	-	26144	45137	67764.6	3	139046	5.14316	46348.5	0.449566	44.9566
O35379	O35379	Abcc1	Abcc1	Multidrug resistance-associated protein 1	515416	495720	833805	3	1844941	6.26598	614980	0.308568	30.8568	513326	766335	-	2	1279661	6.10709	639830	0.279612	27.9612	313973	309666	248682	3	872321	5.94068	290774	0.125582	12.5582	366129	-	394791	2	760920	5.88134	380460	0.05327	5.327
O35381	O35381	Anp32a	Anp32a	Acidic leucine-rich nuclear phosphoprotein 32 family member A	11400000	15900000	14700000	3	42000000	7.62325	14000000	0.166445	16.6445	13600000	14400000	17500000	3	45500000	7.65801	15166700	0.13582	13.582	6260000	3200000	12800000	3	22260000	7.34753	7420000	0.660916	66.0916	23400000	22800000	21900000	3	68100000	7.83315	22700000	0.0332592	3.32592
O35381;Q9EST5	O35381	Anp32a;Anp32b	Anp32a	Acidic leucine-rich nuclear phosphoprotein 32 family member A	2330000	2800000	1820000	3	6950000	6.84198	2316670	0.21157	21.157	1400000	1730000	2150000	3	5280000	6.72263	1760000	0.213579	21.3579	6390000	3590000	7480000	3	17460000	7.24204	5820000	0.344788	34.4788	4280000	8210000	1840000	3	14330000	7.15625	4776670	0.672836	67.2836
O35382	O35382	Exoc4	Exoc4	Exocyst complex component 4	821815	690731	759610	3	2272156	6.35644	757385	0.0865746	8.65746	908058	1090000	748803	3	2746861	6.43884	915620	0.186457	18.6457	980311	878647	881775	3	2740733	6.43787	913578	0.063283	6.3283	999163	1020000	1120000	3	3139163	6.49681	1046390	0.0617323	6.17323
O35386	O35386	Phyh	Phyh	Phytanoyl-CoA dioxygenase, peroxisomal	1430000	1480000	1540000	3	4450000	6.64836	1483330	0.0371297	3.71297	1650000	2010000	1440000	3	5100000	6.70757	1700000	0.169571	16.9571	3720000	1260000	1810000	3	6790000	6.83187	2263330	0.570458	57.0458	877631	1040000	745428	3	2663059	6.42538	887686	0.166211	16.6211
O35387	O35387	Hax1	Hax1	HCLS1-associated protein X-1	409677	-	769400	2	1179077	6.07154	589538	0.43146	43.146	770652	775682	326145	3	1872479	6.27242	624160	0.413517	41.3517	-	85541.8	-	1	85541.8	4.93218	85541.8	-	-	748160	1130000	496457	3	2374617	6.37559	791539	0.403001	40.3001
O35405	O35405	Pld3	Pld3	5'-3' exonuclease PLD3	1130000	5320000	-	2	6450000	6.80956	3225000	0.918691	91.8691	1490000	1540000	-	2	3030000	6.48144	1515000	0.0233369	2.33369	-	-	-	0	0	-	-	-	-	3300000	3720000	4720000	3	11740000	7.06967	3913330	0.186408	18.6408
O35435	O35435	Dhodh	Dhodh	Dihydroorotate dehydrogenase (quinone), mitochondrial	1850000	2450000	1870000	3	6170000	6.79029	2056670	0.165697	16.5697	2080000	2600000	1980000	3	6660000	6.82347	2220000	0.14994	14.994	3170000	2740000	3020000	3	8930000	6.95085	2976670	0.0733205	7.33205	555006	678942	1420000	3	2653948	6.42389	884649	0.528741	52.8741
O35448	O35448	Ppt2	Ppt2	Lysosomal thioesterase PPT2	43029.5	-	-	1	43029.5	4.63377	43029.5	-	-	169137	-	-	1	169137	5.22824	169137	-	-	-	-	-	0	0	-	-	-	-	1080000	507700	-	2	1587700	6.20077	793850	0.509765	50.9765
O35459	O35459	Ech1	Ech1	Delta(3,5)-Delta(2,4)-dienoyl-CoA isomerase, mitochondrial	27200000	31500000	30400000	3	89100000	7.94988	29700000	0.0752132	7.52132	38900000	30700000	34500000	3	104100000	8.01745	34700000	0.118261	11.8261	43900000	27600000	49100000	3	120600000	8.08135	40200000	0.27904	27.904	15900000	15600000	21900000	3	53400000	7.72754	17800000	0.199656	19.9656
O35465	O35465	Fkbp8	Fkbp8	Peptidyl-prolyl cis-trans isomerase FKBP8	3180000	3830000	6770000	3	13780000	7.13925	4593330	0.416443	41.6443	1880000	3050000	1640000	3	6570000	6.81757	2190000	0.344469	34.4469	2300000	3490000	2730000	3	8520000	6.93044	2840000	0.212175	21.2175	1830000	1380000	792882	3	4002882	6.60237	1334290	0.38977	38.977
O35488	O35488	Slc27a2	Slc27a2	Long-chain fatty acid transport protein 2	-	-	-	0	0	-	-	-	-	-	-	-	0	0	-	-	-	-	-	-	-	0	0	-	-	-	-	-	-	178008	1	178008	5.25044	178008	-	-
O35526	O35526	Stx1a	Stx1a	Syntaxin-1A	547438	392032	402253	3	1341723	6.12766	447241	0.194355	19.4355	321687	207168	-	2	528855	5.72334	264428	0.306236	30.6236	354601	189627	599713	3	1143941	6.0584	381314	0.54114	54.114	99004.2	59435.5	86807.5	3	245247	5.3896	81749.1	0.247875	24.7875
O35551	O35551	Rabep1	Rabep1	Rab GTPase-binding effector protein 1	644886	836183	554805	3	2035874	6.30875	678625	0.211739	21.1739	921145	783029	927179	3	2631353	6.42018	877118	0.0929625	9.29625	908221	1420000	774383	3	3102604	6.49173	1034200	0.329479	32.9479	924370	610814	694785	3	2229969	6.3483	743323	0.218365	21.8365
O35566	O35566	Cd151	Cd151	CD151 antigen	1020000	450508	266879	3	1737387	6.2399	579129	0.67807	67.807	314188	394948	-	2	709136	5.85073	354568	0.161058	16.1058	-	-	-	0	0	-	-	-	-	571062	401150	145639	3	1117851	6.04838	372617	0.574697	57.4697
O35593	O35593	Psmd14	Psmd14	26S proteasome non-ATPase regulatory subunit 14	8520000	12000000	6920000	3	27440000	7.43838	9146670	0.283965	28.3965	15100000	8820000	12300000	3	36220000	7.55895	12073300	0.260585	26.0585	7360000	6900000	9400000	3	23660000	7.37401	7886670	0.168717	16.8717	14100000	13400000	11300000	3	38800000	7.58883	12933300	0.112667	11.2667
O35598	O35598	Adam10	Adam10	Disintegrin and metalloproteinase domain-containing protein 10	885818	1150000	1300000	3	3335818	6.5232	1111940	0.188587	18.8587	695751	1070000	40700.4	3	1.80645e+06	6.25683	602150	0.865223	86.5223	-	964214	-	1	964214	5.98417	964214	-	-	929080	1080000	570107	3	2579187	6.41148	859729	0.30466	30.466
O35601	O35601	Fyb1	Fyb1	FYN-binding protein 1	-	-	80607.6	1	80607.6	4.90638	80607.6	-	-	-	-	-	0	0	-	-	-	-	-	-	-	0	0	-	-	-	-	223969	194993	124974	3	543936	5.73555	181312	0.280708	28.0708
O35604	O35604	Npc1	Npc1	NPC intracellular cholesterol transporter 1	1130000	934622	1100000	3	3164622	6.50032	1054870	0.0997427	9.97427	630892	1410000	941583	3	2982475	6.47458	994158	0.39451	39.451	1010000	1140000	1180000	3	3330000	6.52244	1110000	0.0800738	8.00738	228329	92408.9	-	2	320738	5.50615	160369	0.599306	59.9306
O35608	O35608	Angpt2	Angpt2	Angiopoietin-2	364572	-	351055	2	715627	5.85469	357814	0.0267121	2.67121	-	160079	-	1	160079	5.20433	160079	-	-	-	-	304746	1	304746	5.48394	304746	-	-	134160	312185	290015	3	736360	5.86709	245453	0.395261	39.5261
O35609	O35609	Scamp3	Scamp3	Secretory carrier-associated membrane protein 3	2960000	3400000	3420000	3	9780000	6.99034	3260000	0.0797546	7.97546	2520000	2940000	2030000	3	7490000	6.87448	2496670	0.182423	18.2423	1130000	-	1820000	2	2950000	6.46982	1475000	0.330782	33.0782	1350000	1370000	1050000	3	3770000	6.57634	1256670	0.142645	14.2645
O35621	O35621	Pmm1	Pmm1	Phosphomannomutase 1	-	-	-	0	0	-	-	-	-	-	-	-	0	0	-	-	-	-	-	-	-	0	0	-	-	-	-	-	182349	303545	2	485894	5.68654	242947	0.352746	35.2746
O35621;Q9Z2M7	O35621	Pmm1;Pmm2	Pmm1	Phosphomannomutase 1	788599	1420000	980482	3	3189081	6.50367	1063030	0.304501	30.4501	1640000	1100000	1620000	3	4360000	6.63949	1453330	0.21066	21.066	-	-	-	0	0	-	-	-	-	1920000	2240000	2290000	3	6450000	6.80956	2150000	0.0933714	9.33714
O35623	O35623	Bet1	Bet1	BET1 homolog	-	-	350006	1	350006	5.54408	350006	-	-	-	153770	-	1	153770	5.18687	153770	-	-	-	-	-	0	0	-	-	-	-	-	-	-	0	0	-	-	-	-
O35632	O35632	Hyal2	Hyal2	Hyaluronidase-2	-	-	173870	1	173870	5.24022	173870	-	-	-	-	-	0	0	-	-	-	-	-	-	-	0	0	-	-	-	-	-	-	-	0	0	-	-	-	-
O35638	O35638	Stag2	Stag2	Cohesin subunit SA-2	491772	-	483854	2	975626	5.98928	487813	0.0114775	1.14775	-	889559	482532	2	1372091	6.13738	686046	0.419523	41.9523	402186	538753	-	2	940939	5.97356	470470	0.205258	20.5258	1590000	878508	880618	3	3349126	6.52493	1116380	0.367414	36.7414
O35638;Q9D3E6	O35638	Stag1;Stag2	Stag1	Cohesin subunit SA-2	189136	-	-	1	189136	5.27677	189136	-	-	254520	335043	-	2	589563	5.77053	294782	0.193154	19.3154	-	-	-	0	0	-	-	-	-	407508	383005	372977	3	1163490	6.06576	387830	0.0458034	4.58034
O35639	O35639	Anxa3	Anxa3	Annexin A3	6490000	6200000	4840000	3	17530000	7.24378	5843330	0.150758	15.0758	7500000	6510000	6360000	3	20370000	7.30899	6790000	0.0912276	9.12276	16400000	14900000	11200000	3	42500000	7.62839	14166700	0.188925	18.8925	27100000	30800000	30300000	3	88200000	7.94547	29400000	0.0682818	6.82818
O35640	O35640	Anxa8	Anxa8	Annexin A8	-	-	-	0	0	-	-	-	-	-	-	-	0	0	-	-	-	-	-	-	-	0	0	-	-	-	-	98468.6	-	-	1	98468.6	4.9933	98468.6	-	-
O35643;Q9DBG3	O35643	Ap1b1;Ap2b1	Ap1b1	AP-1 complex subunit beta-1	7620000	8470000	7580000	3	23670000	7.3742	7890000	0.0637126	6.37126	9940000	6940000	4620000	3	21500000	7.33244	7166670	0.372172	37.2172	7810000	8430000	7030000	3	23270000	7.3668	7756670	0.0904412	9.04412	13000000	14900000	12600000	3	40500000	7.60746	13500000	0.0910237	9.10237
O35643	O35643	Ap1b1	Ap1b1	AP-1 complex subunit beta-1	7430000	6400000	6150000	3	19980000	7.3006	6660000	0.10187	10.187	8710000	7920000	7090000	3	23720000	7.37511	7906670	0.102456	10.2456	10800000	12000000	9240000	3	32040000	7.50569	10680000	0.129579	12.9579	9280000	8150000	8070000	3	25500000	7.40654	8500000	0.0796098	7.96098
O35648	O35648	Cetn3	Cetn3	Centrin-3	-	-	-	0	0	-	-	-	-	258860	459266	214065	3	932191	5.9695	310730	0.420207	42.0207	409767	719530	518283	3	1647580	6.21685	549193	0.286198	28.6198	909271	726700	655784	3	2291755	6.36017	763918	0.171193	17.1193
O35654	O35654	Pold2	Pold2	DNA polymerase delta subunit 2	115077	-	-	1	115077	5.06099	115077	-	-	178004	141737	-	2	319741	5.5048	159870	0.160409	16.0409	-	-	-	0	0	-	-	-	-	87245.5	324500	245394	3	657140	5.81766	219046	0.551489	55.1489
O35657	O35657	Neu1	Neu1	Sialidase-1	-	-	-	0	0	-	-	-	-	-	716692	611588	2	1328280	6.12329	664140	0.111904	11.1904	-	-	-	0	0	-	-	-	-	237290	239255	-	2	476545	5.6781	238272	0.00583141	0.583141
O35658	O35658	C1qbp	C1qbp	Complement component 1 Q subcomponent-binding protein, mitochondrial	4610000	7070000	2440000	3	14120000	7.14983	4706670	0.492177	49.2177	9260000	7790000	4820000	3	21870000	7.33985	7290000	0.310266	31.0266	-	-	3660000	1	3660000	6.56348	3660000	-	-	9680000	5380000	3570000	3	18630000	7.27021	6210000	0.505382	50.5382
O35660	O35660	Gstm6	Gstm6	Glutathione S-transferase Mu 6	-	-	170138	1	170138	5.2308	170138	-	-	-	-	-	0	0	-	-	-	-	296850	-	-	1	296850	5.47254	296850	-	-	-	-	-	0	0	-	-	-	-
O35678	O35678	Mgll	Mgll	Monoglyceride lipase	3270000	5410000	2360000	3	11040000	7.04297	3680000	0.425487	42.5487	4110000	3840000	4010000	3	11960000	7.07773	3986670	0.0342401	3.42401	3930000	2910000	7440000	3	14280000	7.15473	4760000	0.499227	49.9227	2680000	2890000	5700000	3	11270000	7.05192	3756670	0.448868	44.8868
O35680	O35680	Mrps12	Mrps12	28S ribosomal protein S12, mitochondrial	727032	911014	639093	3	2277139	6.35739	759046	0.182806	18.2806	376636	358718	157453	3	892807	5.95076	297602	0.408945	40.8945	366796	-	769259	2	1136055	6.0554	568028	0.501004	50.1004	-	-	-	0	0	-	-	-	-
O35682	O35682	Myadm	Myadm	Myeloid-associated differentiation marker	8480000	6440000	10300000	3	25220000	7.40175	8406670	0.229704	22.9704	7520000	8180000	4180000	3	19880000	7.29842	6626670	0.323604	32.3604	8650000	14800000	13400000	3	36850000	7.56644	12283300	0.262427	26.2427	5480000	4970000	3710000	3	14160000	7.15106	4720000	0.193029	19.3029
O35683	O35683	Ndufa1	Ndufa1	NADH dehydrogenase [ubiquinone] 1 alpha subcomplex subunit 1	18900000	-	-	1	18900000	7.27646	18900000	-	-	19900000	90909.8	857975	3	2.08489e+07	7.31908	6949630	1.61475	161.475	-	1280000	-	1	1280000	6.10721	1280000	-	-	29600000	26400000	-	2	56000000	7.74819	28000000	0.0808122	8.08122
O35685	O35685	Nudc	Nudc	Nuclear migration protein nudC	6930000	9330000	6200000	3	22460000	7.35141	7486670	0.218731	21.8731	9100000	7980000	6900000	3	23980000	7.37985	7993330	0.137622	13.7622	11500000	14700000	9630000	3	35830000	7.55425	11943300	0.214673	21.4673	15000000	13200000	11700000	3	39900000	7.60097	13300000	0.124231	12.4231
O35691	O35691	Pnn	Pnn	Pinin	1220000	1350000	755983	3	3325983	6.52192	1108660	0.281662	28.1662	1070000	1140000	893988	3	3103988	6.49192	1034660	0.122509	12.2509	1650000	1080000	1130000	3	3860000	6.58659	1286670	0.245322	24.5322	1550000	1560000	1080000	3	4190000	6.62221	1396670	0.196387	19.6387
O35711	O35711	Ppfibp2	Ppfibp2	Liprin-beta-2	266835	452522	903115	3	1622472	6.21018	540824	0.605006	60.5006	690133	378762	273490	3	1342385	6.12788	447462	0.484177	48.4177	764425	818263	648290	3	2230978	6.3485	743659	0.116812	11.6812	293812	205363	382324	3	881499	5.94522	293833	0.301125	30.1125
O35711;Q8C8U0	O35711	Ppfibp1;Ppfibp2	Ppfibp1	Liprin-beta-2	329930	365223	-	2	695153	5.84208	347576	0.0717998	7.17998	299675	305491	-	2	605166	5.78187	302583	0.0135914	1.35914	-	-	-	0	0	-	-	-	-	1220000	1230000	-	2	2450000	6.38917	1225000	0.0057723	0.57723
O35717	O35717	Socs2	Socs2	Suppressor of cytokine signaling 2	-	-	-	0	0	-	-	-	-	-	-	-	0	0	-	-	-	-	-	-	-	0	0	-	-	-	-	-	461206	532036	2	993242	5.99706	496621	0.10085	10.085
O35730	O35730	Ring1	Ring1	E3 ubiquitin-protein ligase RING1	152746	260995	219154	3	632895	5.80133	210965	0.25875	25.875	637186	-	-	1	637186	5.80427	637186	-	-	-	-	-	0	0	-	-	-	-	219760	146420	162523	3	528703	5.72321	176234	0.218712	21.8712
O35730;Q9CQJ4	O35730	Ring1;Rnf2	Ring1	E3 ubiquitin-protein ligase RING1	197935	397928	-	2	595863	5.77515	297932	0.474661	47.4661	347932	-	-	1	347932	5.54149	347932	-	-	-	-	-	0	0	-	-	-	-	1000000	972531	509087	3	2481618	6.39473	827206	0.333461	33.3461
O35737;P70333	O35737	Hnrnph1;Hnrnph2	Hnrnph1	Heterogeneous nuclear ribonucleoprotein H	11600000	13800000	14700000	3	40100000	7.60314	13366700	0.11931	11.931	11100000	10300000	3680000	3	25080000	7.39933	8360000	0.487164	48.7164	19000000	12600000	13500000	3	45100000	7.65418	15033300	0.23046	23.046	18300000	20400000	7210000	3	45910000	7.66191	15303300	0.463118	46.3118
O35737;P70333;Q9Z2X1	O35737	Hnrnpf;Hnrnph1;Hnrnph2	Hnrnpf	Heterogeneous nuclear ribonucleoprotein H	9470000	14200000	6700000	3	30370000	7.48244	10123300	0.374624	37.4624	10200000	8600000	12800000	3	31600000	7.49969	10533300	0.201242	20.1242	5670000	1730000	6100000	3	13500000	7.13033	4500000	0.535224	53.5224	16500000	14100000	12700000	3	43300000	7.63649	14433300	0.13315	13.315
O35737	O35737	Hnrnph1	Hnrnph1	Heterogeneous nuclear ribonucleoprotein H	4070000	4440000	5990000	3	14500000	7.16137	4833330	0.210754	21.0754	3210000	3050000	987627	3	7247627	6.8602	2415880	0.513058	51.3058	1050000	1240000	1550000	3	3840000	6.58433	1280000	0.197179	19.7179	7910000	8590000	1240000	3	17740000	7.24895	5913330	0.686835	68.6835
O35737;Q9Z2X1	O35737	Hnrnpf;Hnrnph1	Hnrnpf	Heterogeneous nuclear ribonucleoprotein H	-	204934	222504	2	427438	5.63087	213719	0.0581318	5.81318	-	130004	206480	2	336484	5.52696	168242	0.321422	32.1422	590028	269450	165971	3	1025449	6.01091	341816	0.646829	64.6829	6640000	7700000	1320000	3	15660000	7.19479	5220000	0.654948	65.4948
O35744	O35744	Chil3	Chil3	Chitinase-like protein 3	-	-	-	0	0	-	-	-	-	-	-	430864	1	430864	5.63434	430864	-	-	929029	1000000	656677	3	2585706	6.41258	861902	0.210277	21.0277	104950	248415	476871	3	830236	5.9192	276745	0.677778	67.7778
O35841	O35841	Api5	Api5	Apoptosis inhibitor 5	2750000	3200000	3080000	3	9030000	6.95569	3010000	0.0774165	7.74165	2780000	2830000	2330000	3	7940000	6.89982	2646670	0.104047	10.4047	2550000	3590000	2960000	3	9100000	6.95904	3033330	0.172702	17.2702	4020000	4130000	4650000	3	12800000	7.10721	4266670	0.0788676	7.88676
O35855	O35855	Bcat2	Bcat2	Branched-chain-amino-acid aminotransferase, mitochondrial	30500000	37300000	46100000	3	113900000	8.05652	37966700	0.206005	20.6005	36100000	36700000	27200000	3	100000000	8	33333300	0.159603	15.9603	34000000	37400000	37300000	3	108700000	8.03623	36233300	0.0533975	5.33975	18500000	20700000	14000000	3	53200000	7.72591	17733300	0.192584	19.2584
O35857	O35857	Timm44	Timm44	Mitochondrial import inner membrane translocase subunit TIM44	4760000	5590000	4100000	3	14450000	7.15987	4816670	0.155006	15.5006	6700000	5460000	4210000	3	16370000	7.21405	5456670	0.228162	22.8162	8010000	8310000	8720000	3	25040000	7.39863	8346670	0.0427018	4.27018	3380000	3140000	3780000	3	10300000	7.01284	3433330	0.0941698	9.41698
O35864	O35864	Cops5	Cops5	COP9 signalosome complex subunit 5	2380000	2800000	2000000	3	7180000	6.85612	2393330	0.167201	16.7201	3080000	2720000	1540000	3	7340000	6.8657	2446670	0.32925	32.925	4200000	3210000	3900000	3	11310000	7.05346	3770000	0.134653	13.4653	4350000	4650000	1550000	3	10550000	7.02325	3516670	0.486192	48.6192
O35887	O35887	Calu	Calu	Calumenin	20300000	31300000	20700000	3	72300000	7.85914	24100000	0.258863	25.8863	29000000	29200000	21100000	3	79300000	7.89927	26433300	0.174775	17.4775	27300000	18300000	25900000	3	71500000	7.85431	23833300	0.203197	20.3197	78200000	69900000	47900000	3	196000000	8.29226	65333300	0.239659	23.9659
O35892	O35892	Sp100	Sp100	Nuclear autoantigen Sp-100	316801	519961	412680	3	1249442	6.09672	416481	0.244029	24.4029	475386	748752	420791	3	1644929	6.21615	548310	0.320478	32.0478	1130000	867733	737790	3	2735523	6.43704	911841	0.219107	21.9107	658991	518802	911524	3	2089317	6.32	696439	0.28577	28.577
O35900	O35900	Lsm2	Lsm2	U6 snRNA-associated Sm-like protein LSm2	2400000	3470000	2960000	3	8830000	6.94596	2943330	0.181833	18.1833	3190000	3260000	4520000	3	10970000	7.04021	3656670	0.204691	20.4691	5860000	5460000	5450000	3	16770000	7.22453	5590000	0.0418391	4.18391	5920000	6880000	5210000	3	18010000	7.25551	6003330	0.139608	13.9608
O35912	O35912	Emp3	Emp3	Epithelial membrane protein 3	1130000	-	-	1	1130000	6.05308	1130000	-	-	468429	-	-	1	468429	5.67064	468429	-	-	-	-	-	0	0	-	-	-	-	1580000	1290000	-	2	2870000	6.45788	1435000	0.1429	14.29
O35929	O35929	Rem1	Rem1	GTP-binding protein REM 1	-	-	-	0	0	-	-	-	-	-	271814	-	1	271814	5.43427	271814	-	-	-	-	-	0	0	-	-	-	-	-	173913	-	1	173913	5.24033	173913	-	-
O35929;O88667	O35929	Rem1;Rrad	Rem1	GTP-binding protein REM 1	269437	332258	447565	3	1049260	6.02088	349753	0.258307	25.8307	202182	364453	-	2	566635	5.7533	283318	0.404998	40.4998	-	343367	-	1	343367	5.53576	343367	-	-	357585	724373	-	2	1081958	6.03421	540979	0.479424	47.9424
O35930	O35930	Gp1ba	Gp1ba	Platelet glycoprotein Ib alpha chain	-	40729.7	-	1	40729.7	4.60991	40729.7	-	-	-	-	-	0	0	-	-	-	-	847284	-	-	1	847284	5.92803	847284	-	-	-	-	-	0	0	-	-	-	-
O35936	O35936	Alox8	Alox8	Polyunsaturated fatty acid lipoxygenase ALOX8	-	416783	-	1	416783	5.61991	416783	-	-	-	-	-	0	0	-	-	-	-	-	-	-	0	0	-	-	-	-	-	-	-	0	0	-	-	-	-
O35943	O35943	Fxn	Fxn	Frataxin, mitochondrial	1040000	1270000	459851	3	2769851	6.44246	923284	0.452185	45.2185	747303	1600000	1950000	3	4297303	6.6332	1432430	0.431859	43.1859	-	-	2570000	1	2570000	6.40993	2570000	-	-	335654	-	-	1	335654	5.52589	335654	-	-
O35945;P24549;P47738;Q62148;Q9CZS1;Q9JHW9	O35945	Aldh1a1;Aldh1a2;Aldh1a3;Aldh1a7;Aldh1b1;Aldh2	Aldh1a1	Aldehyde dehydrogenase, cytosolic 1	77600000	82900000	32600000	3	193100000	8.28578	64366700	0.429385	42.9385	65400000	72000000	53200000	3	190600000	8.28012	63533300	0.150126	15.0126	70700000	40800000	58700000	3	170200000	8.23096	56733300	0.265218	26.5218	58100000	42400000	43100000	3	143600000	8.15715	47866700	0.18529	18.529
O35945;P24549	O35945	Aldh1a1;Aldh1a7	Aldh1a1	Aldehyde dehydrogenase, cytosolic 1	3710000	2350000	1750000	3	7810000	6.89265	2603330	0.385758	38.5758	3100000	4370000	1710000	3	9180000	6.96284	3060000	0.434788	43.4788	2460000	2610000	3340000	3	8410000	6.9248	2803330	0.167936	16.7936	31800000	37200000	24200000	3	93200000	7.96942	31066700	0.210224	21.0224
O35945	O35945	Aldh1a7	Aldh1a7	Aldehyde dehydrogenase, cytosolic 1	-	618805	-	1	618805	5.79155	618805	-	-	-	573746	-	1	573746	5.75872	573746	-	-	-	497816	2850000	2	3347816	6.52476	1673910	0.99363	99.363	2240000	773995	1780000	3	4793995	6.6807	1598000	0.469185	46.9185
O35945;P24549;P47738;Q62148;Q9CZS1	O35945	Aldh1a1;Aldh1a2;Aldh1a7;Aldh1b1;Aldh2	Aldh1a1	Aldehyde dehydrogenase, cytosolic 1	165544	215375	-	2	380919	5.58083	190460	0.185004	18.5004	-	-	-	0	0	-	-	-	-	-	-	-	0	0	-	-	-	-	-	-	-	0	0	-	-	-	-
O35954	O35954	Pitpnm1	Pitpnm1	Membrane-associated phosphatidylinositol transfer protein 1	456644	325855	388159	3	1170658	6.06843	390219	0.167646	16.7646	408804	424228	-	2	833032	5.92066	416516	0.0261849	2.61849	-	658716	417575	2	1076291	6.03193	538146	0.316852	31.6852	240019	260225	257058	3	757302	5.87927	252434	0.0430516	4.30516
O35955	O35955	Psmb10	Psmb10	Proteasome subunit beta type-10	3370000	2940000	3870000	3	10180000	7.00775	3393330	0.137163	13.7163	2920000	2640000	2600000	3	8160000	6.91169	2720000	0.0641015	6.41015	3650000	6000000	3200000	3	12850000	7.1089	4283330	0.351037	35.1037	5540000	4190000	3470000	3	13200000	7.12057	4400000	0.238831	23.8831
O35963;P97950	O35963	Rab33a;Rab33b	Rab33a	Ras-related protein Rab-33B	-	-	-	0	0	-	-	-	-	-	-	637334	1	637334	5.80437	637334	-	-	-	-	-	0	0	-	-	-	-	-	-	507531	1	507531	5.70546	507531	-	-
O35963	O35963	Rab33b	Rab33b	Ras-related protein Rab-33B	3430000	2790000	3810000	3	10030000	7.0013	3343330	0.154185	15.4185	1810000	2170000	-	2	3980000	6.59988	1990000	0.127919	12.7919	-	-	-	0	0	-	-	-	-	2030000	1720000	2270000	3	6020000	6.7796	2006670	0.137413	13.7413
O35972	O35972	Mrpl23	Mrpl23	39S ribosomal protein L23, mitochondrial	3620000	3240000	2580000	3	9440000	6.97497	3146670	0.167239	16.7239	4280000	4060000	3800000	3	12140000	7.08422	4046670	0.0593767	5.93767	4650000	6200000	4590000	3	15440000	7.18865	5146670	0.177339	17.7339	1380000	1640000	2850000	3	5870000	6.76864	1956670	0.400935	40.0935
O54692	O54692	Zw10	Zw10	Centromere/kinetochore protein zw10 homolog	227338	257908	179873	3	665119	5.8229	221706	0.177357	17.7357	216813	346729	-	2	563542	5.75093	281771	0.326025	32.6025	333901	727635	147490	3	1209026	6.08244	403009	0.734928	73.4928	435978	657862	404468	3	1498308	6.1756	499436	0.276517	27.6517
O54724	O54724	Cavin1	Cavin1	Caveolae-associated protein 1	118000000	146000000	96900000	3	360900000	8.55739	120300000	0.204744	20.4744	89100000	105000000	93700000	3	287800000	8.45909	95933300	0.0852873	8.52873	122000000	76700000	153000000	3	351700000	8.54617	117233000	0.327319	32.7319	97000000	89200000	81400000	3	267600000	8.42749	89200000	0.0874439	8.74439
O54734	O54734	Ddost	Ddost	Dolichyl-diphosphooligosaccharide--protein glycosyltransferase 48 kDa subunit	5410000	6760000	6370000	3	18540000	7.26811	6180000	0.112422	11.2422	5740000	6500000	4190000	3	16430000	7.21564	5476670	0.214966	21.4966	6120000	1510000	4840000	3	12470000	7.09587	4156670	0.572515	57.2515	6750000	6230000	3470000	3	16450000	7.21617	5483330	0.321497	32.1497
O54754	O54754	Aox1	Aox1	Aldehyde oxidase 1	372763	1770000	567461	3	2710224	6.43301	903408	0.837692	83.7692	950249	929146	-	2	1879395	6.27402	939698	0.0158797	1.58797	-	2450000	-	1	2450000	6.38917	2450000	-	-	1340000	1010000	1220000	3	3570000	6.55267	1190000	0.140364	14.0364
O54774	O54774	Ap3d1	Ap3d1	AP-3 complex subunit delta-1	1350000	992033	771439	3	3113472	6.49324	1037820	0.281344	28.1344	952829	1100000	510852	3	2563681	6.40886	854560	0.358805	35.8805	1050000	1530000	1110000	3	3690000	6.56703	1230000	0.212629	21.2629	1100000	1280000	908385	3	3288385	6.51698	1096130	0.16954	16.954
O54781;O70551	O54781	Srpk1;Srpk2	Srpk1	SRSF protein kinase 2	-	-	-	0	0	-	-	-	-	-	739228	-	1	739228	5.86878	739228	-	-	-	-	-	0	0	-	-	-	-	-	189086	-	1	189086	5.27666	189086	-	-
O54781;O70551;Q9Z0G2	O54781	Srpk1;Srpk2;Srpk3	Srpk1	SRSF protein kinase 2	-	-	-	0	0	-	-	-	-	-	731377	545737	2	1277114	6.10623	638557	0.205569	20.5569	363678	-	740077	2	1103755	6.04287	551878	0.482271	48.2271	1470000	1230000	1570000	3	4270000	6.63043	1423330	0.122767	12.2767
O54781	O54781	Srpk2	Srpk2	SRSF protein kinase 2	641753	512693	677563	3	1832009	6.26293	610670	0.142006	14.2006	812048	804885	401158	3	2018091	6.30494	672697	0.349618	34.9618	1330000	1490000	637043	3	3457043	6.5387	1152350	0.393441	39.3441	838500	1350000	1590000	3	3778500	6.57732	1259500	0.304753	30.4753
O54782	O54782	Man2b2	Man2b2	Epididymis-specific alpha-mannosidase	386037	523693	433170	3	1342900	6.12804	447633	0.156285	15.6285	832767	-	2170000	2	3002767	6.47752	1501380	0.629797	62.9797	1080000	922593	-	2	2002593	6.30159	1001300	0.111159	11.1159	848722	701097	1210000	3	2759819	6.44088	919940	0.284605	28.4605
O54784	O54784	Dapk3	Dapk3	Death-associated protein kinase 3	-	257988	-	1	257988	5.4116	257988	-	-	-	-	-	0	0	-	-	-	-	-	-	-	0	0	-	-	-	-	512953	423216	806409	3	1742578	6.24119	580859	0.345038	34.5038
O54786	O54786	Dffa	Dffa	DNA fragmentation factor subunit alpha	473669	565343	-	2	1039012	6.01662	519506	0.124779	12.4779	352567	481007	509482	3	1343056	6.12809	447685	0.18673	18.673	194160	-	-	1	194160	5.28816	194160	-	-	-	218901	-	1	218901	5.34025	218901	-	-
O54791	O54791	Maff	Maff	Transcription factor MafF	-	-	-	0	0	-	-	-	-	-	-	-	0	0	-	-	-	-	-	-	-	0	0	-	-	-	-	-	-	77004.6	1	77004.6	4.88652	77004.6	-	-
O54791;Q61827	O54791	Maff;Mafk	Maff	Transcription factor MafF	-	-	-	0	0	-	-	-	-	-	-	1540000	1	1540000	6.18752	1540000	-	-	-	-	-	0	0	-	-	-	-	-	-	4330000	1	4330000	6.63649	4330000	-	-
O54804	O54804	Chka	Chka	Choline kinase alpha	2980000	2030000	-	2	5010000	6.69984	2505000	0.268164	26.8164	-	-	-	0	0	-	-	-	-	-	-	-	0	0	-	-	-	-	-	-	-	0	0	-	-	-	-
O54819	O54819	Tfpi	Tfpi	Tissue factor pathway inhibitor	68922.2	-	51606.1	2	120528	5.08109	60264.2	0.203178	20.3178	56216.6	64929.3	-	2	121146	5.08331	60573	0.101709	10.1709	-	-	-	0	0	-	-	-	-	-	-	-	0	0	-	-	-	-
O54824	O54824	Il16	Il16	Pro-interleukin-16	443400	279362	-	2	722762	5.859	361381	0.32097	32.097	285507	174837	72641.4	3	532985	5.72672	177662	0.599234	59.9234	-	164607	-	1	164607	5.21645	164607	-	-	509688	279232	228977	3	1017897	6.0077	339299	0.441161	44.1161
O54825	O54825	Bysl	Bysl	Bystin	70745.6	-	-	1	70745.6	4.8497	70745.6	-	-	32193.5	-	-	1	32193.5	4.50777	32193.5	-	-	-	-	-	0	0	-	-	-	-	472587	300662	-	2	773249	5.88832	386624	0.314438	31.4438
O54829;Q9Z2H2	O54829	Rgs6;Rgs7	Rgs6	Regulator of G-protein signaling 7	882729	640626	525213	3	2048568	6.31145	682856	0.267202	26.7202	821540	1140000	1310000	3	3271540	6.51475	1090510	0.227381	22.7381	-	-	-	0	0	-	-	-	-	1410000	1980000	786414	3	4176414	6.6208	1392140	0.428832	42.8832
O54829	O54829	Rgs7	Rgs7	Regulator of G-protein signaling 7	-	-	249812	1	249812	5.39761	249812	-	-	-	133576	-	1	133576	5.12573	133576	-	-	-	-	-	0	0	-	-	-	-	-	-	-	0	0	-	-	-	-
O54833	O54833	Csnk2a2	Csnk2a2	Casein kinase II subunit alpha'	140051	-	-	1	140051	5.14629	140051	-	-	122051	-	-	1	122051	5.08654	122051	-	-	-	-	-	0	0	-	-	-	-	455286	482295	81001.4	3	1.01858e+06	6.008	339527	0.660615	66.0615
O54834	O54834	Arhgap6	Arhgap6	Rho GTPase-activating protein 6	119104	191088	-	2	310192	5.49163	155096	0.328186	32.8186	-	-	-	0	0	-	-	-	-	-	-	-	0	0	-	-	-	-	594598	398746	201494	3	1194838	6.07731	398279	0.493504	49.3504
O54865	O54865	Gucy1b1	Gucy1b1	Guanylate cyclase soluble subunit beta-1	742934	754215	885905	3	2383054	6.37713	794351	0.100067	10.0067	649432	494583	586291	3	1730306	6.23812	576769	0.134998	13.4998	654467	603549	608907	3	1866923	6.27113	622308	0.0449606	4.49606	2940000	2710000	2350000	3	8000000	6.90309	2666670	0.111517	11.1517
O54879	O54879	Hmgb3	Hmgb3	High mobility group protein B3	3780000	3750000	5280000	3	12810000	7.10755	4270000	0.204875	20.4875	4180000	3890000	2640000	3	10710000	7.02979	3570000	0.22923	22.923	-	-	-	0	0	-	-	-	-	2040000	2590000	3180000	3	7810000	6.89265	2603330	0.218995	21.8995
O54890	O54890	Itgb3	Itgb3	Integrin beta-3	257351	717904	449499	3	1424754	6.15374	474918	0.487087	48.7087	249950	381534	59580.1	3	691064	5.83952	230355	0.702694	70.2694	3790000	2140000	725425	3	6655425	6.82318	2218480	0.691373	69.1373	1000000	670510	978695	3	2649205	6.42312	883068	0.208805	20.8805
O54901	O54901	Cd200	Cd200	OX-2 membrane glycoprotein	3790000	3740000	3680000	3	11210000	7.04961	3736670	0.0147393	1.47393	3020000	3440000	4340000	3	10800000	7.03342	3600000	0.18733	18.733	2580000	2040000	3380000	3	8000000	6.90309	2666670	0.252822	25.2822	3940000	2140000	1890000	3	7970000	6.90146	2656670	0.420981	42.0981
O54916	O54916	Reps1	Reps1	RalBP1-associated Eps domain-containing protein 1	294950	-	456809	2	751759	5.87608	375880	0.30449	30.449	394184	452960	-	2	847144	5.92796	423572	0.0981201	9.81201	-	904034	309960	2	1213994	6.08422	606997	0.692052	69.2052	626849	513056	644781	3	1784686	6.25156	594895	0.120088	12.0088
O54916;Q80XA6	O54916	Reps1;Reps2	Reps1	RalBP1-associated Eps domain-containing protein 1	-	244667	-	1	244667	5.38858	244667	-	-	158877	332161	-	2	491038	5.69112	245519	0.499066	49.9066	-	-	-	0	0	-	-	-	-	454536	410599	243688	3	1108823	6.04486	369608	0.300969	30.0969
O54940	O54940	Bnip2	Bnip2	BCL2/adenovirus E1B 19 kDa protein-interacting protein 2	-	-	-	0	0	-	-	-	-	157532	249554	-	2	407086	5.60969	203543	0.319684	31.9684	-	-	-	0	0	-	-	-	-	155683	432039	-	2	587722	5.76917	293861	0.664985	66.4985
O54941	O54941	Smarce1	Smarce1	SWI/SNF-related matrix-associated actin-dependent regulator of chromatin subfamily E member 1	824502	1190000	1140000	3	3154502	6.49893	1051500	0.188464	18.8464	1330000	1240000	1460000	3	4030000	6.60531	1343330	0.0823358	8.23358	363709	1430000	650948	3	2444657	6.38822	814886	0.677059	67.7059	1540000	1790000	2050000	3	5380000	6.73078	1793330	0.142202	14.2202
O54941;P46460	O54941	Nsf;Smarce1	Nsf	SWI/SNF-related matrix-associated actin-dependent regulator of chromatin subfamily E member 1	-	479439	-	1	479439	5.68073	479439	-	-	-	-	333611	1	333611	5.52324	333611	-	-	-	729843	887766	2	1617609	6.20887	808804	0.138066	13.8066	1140000	1180000	1220000	3	3540000	6.549	1180000	0.0338983	3.38983
O54946;Q9QYI5	O54946	Dnajb2;Dnajb6	Dnajb2	DnaJ homolog subfamily B member 6	-	-	-	0	0	-	-	-	-	-	-	142192	1	142192	5.15288	142192	-	-	-	-	132605	1	132605	5.12256	132605	-	-	467444	359976	-	2	827420	5.91773	413710	0.183683	18.3683
O54946	O54946	Dnajb6	Dnajb6	DnaJ homolog subfamily B member 6	1100000	1850000	1390000	3	4340000	6.63749	1446670	0.261427	26.1427	1770000	1490000	2670000	3	5930000	6.77305	1976670	0.311914	31.1914	1610000	1190000	2170000	3	4970000	6.69636	1656670	0.296779	29.6779	1780000	1560000	2250000	3	5590000	6.74741	1863330	0.18916	18.916
O54950	O54950	Prkag1	Prkag1	5'-AMP-activated protein kinase subunit gamma-1	2960000	3180000	2520000	3	8660000	6.93752	2886670	0.116416	11.6416	3270000	3160000	3450000	3	9880000	6.99476	3293330	0.0444538	4.44538	3230000	2310000	2400000	3	7940000	6.89982	2646670	0.19163	19.163	1670000	1160000	1300000	3	4130000	6.61595	1376670	0.191406	19.1406
O54950;Q91WG5	O54950	Prkag1;Prkag2	Prkag1	5'-AMP-activated protein kinase subunit gamma-1	722235	1410000	1550000	3	3682235	6.56611	1227410	0.360971	36.0971	1310000	1480000	840819	3	3630819	6.56	1210270	0.273537	27.3537	2550000	1770000	3380000	3	7700000	6.88649	2566670	0.313687	31.3687	3120000	3420000	5230000	3	11770000	7.07078	3923330	0.290953	29.0953
O54962	O54962	Banf1	Banf1	Barrier-to-autointegration factor	7730000	4050000	4490000	3	16270000	7.21139	5423330	0.370567	37.0567	3460000	2100000	695582	3	6255582	6.79627	2085190	0.662897	66.2897	1930000	-	2260000	2	4190000	6.62221	2095000	0.111382	11.1382	2420000	2020000	792068	3	5232068	6.71867	1744020	0.486421	48.6421
O54967	O54967	Tnk2	Tnk2	Activated CDC42 kinase 1	-	190328	-	1	190328	5.2795	190328	-	-	-	37934.7	-	1	37934.7	4.57904	37934.7	-	-	-	-	-	0	0	-	-	-	-	75087.8	-	-	1	75087.8	4.87557	75087.8	-	-
O54983	O54983	Crym	Crym	Ketimine reductase mu-crystallin	848777	-	425132	2	1273909	6.10514	636954	0.470304	47.0304	235499	-	-	1	235499	5.37199	235499	-	-	1490000	1100000	-	2	2590000	6.4133	1295000	0.212951	21.2951	1250000	1470000	1180000	3	3900000	6.59106	1300000	0.116406	11.6406
O54984	O54984	Get3	Get3	ATPase GET3	4570000	4680000	4110000	3	13360000	7.12581	4453330	0.0678996	6.78996	5150000	4770000	5440000	3	15360000	7.18639	5120000	0.0656262	6.56262	10100000	8000000	7640000	3	25740000	7.41061	8580000	0.154849	15.4849	8600000	6200000	5140000	3	19940000	7.29973	6646670	0.266708	26.6708
O54988	O54988	Slk	Slk	STE20-like serine/threonine-protein kinase	1400000	1170000	820669	3	3390669	6.53029	1130220	0.258097	25.8097	1440000	1710000	628938	3	3778938	6.57737	1259650	0.446669	44.6669	1240000	1940000	1500000	3	4680000	6.67025	1560000	0.226818	22.6818	1240000	1730000	1560000	3	4530000	6.6561	1510000	0.164766	16.4766
O54988;O55098	O54988	Slk;Stk10	Slk	STE20-like serine/threonine-protein kinase	717736	730875	651858	3	2100469	6.32232	700156	0.0604727	6.04727	1010000	591573	774556	3	2376129	6.37587	792043	0.264835	26.4835	1060000	855017	1160000	3	3075017	6.48785	1025010	0.151681	15.1681	1160000	1040000	1250000	3	3450000	6.53782	1150000	0.0916144	9.16144
O54998	O54998	Fkbp7	Fkbp7	Peptidyl-prolyl cis-trans isomerase FKBP7	883723	1420000	1100000	3	3403723	6.53195	1134570	0.237803	23.7803	1520000	957495	1700000	3	4177495	6.62092	1392500	0.278151	27.8151	-	-	2440000	1	2440000	6.38739	2440000	-	-	3920000	3680000	1930000	3	9530000	6.97909	3176670	0.34196	34.196
O55003	O55003	Bnip3	Bnip3	BCL2/adenovirus E1B 19 kDa protein-interacting protein 3	271157	-	295711	2	566868	5.75348	283434	0.0612569	6.12569	-	449503	-	1	449503	5.65273	449503	-	-	-	405218	264604	2	669822	5.82596	334911	0.296882	29.6882	-	-	-	0	0	-	-	-	-
O55013	O55013	Trappc3	Trappc3	Trafficking protein particle complex subunit 3	3020000	2170000	1500000	3	6690000	6.82543	2230000	0.341603	34.1603	2030000	2610000	1680000	3	6320000	6.80072	2106670	0.222967	22.2967	4250000	4400000	4860000	3	13510000	7.13066	4503330	0.0705827	7.05827	3190000	3850000	4500000	3	11540000	7.06221	3846670	0.170279	17.0279
O55022	O55022	Pgrmc1	Pgrmc1	Membrane-associated progesterone receptor component 1	2100000	1580000	2420000	3	6100000	6.78533	2033330	0.2085	20.85	1790000	2670000	1360000	3	5820000	6.76492	1940000	0.344205	34.4205	2800000	-	1260000	2	4060000	6.60853	2030000	0.536426	53.6426	1700000	1100000	1730000	3	4530000	6.6561	1510000	0.235356	23.5356
O55022;Q80UU9	O55022	Pgrmc1;Pgrmc2	Pgrmc1	Membrane-associated progesterone receptor component 1	1990000	1930000	2010000	3	5930000	6.77305	1976670	0.0210624	2.10624	849075	1360000	-	2	2209075	6.34421	1104540	0.327086	32.7086	-	-	-	0	0	-	-	-	-	706434	709554	-	2	1415988	6.15106	707994	0.00311609	0.311609
O55023	O55023	Impa1	Impa1	Inositol monophosphatase 1	13700000	13700000	12000000	3	39400000	7.5955	13133300	0.0747332	7.47332	16300000	12600000	9600000	3	38500000	7.58546	12833300	0.261513	26.1513	16700000	19300000	16100000	3	52100000	7.71684	17366700	0.0979451	9.79451	19200000	18500000	18200000	3	55900000	7.74741	18633300	0.0275399	2.75399
O55026	O55026	Entpd2	Entpd2	Ectonucleoside triphosphate diphosphohydrolase 2	2990000	3020000	2300000	3	8310000	6.9196	2770000	0.147043	14.7043	1500000	3330000	1180000	3	6010000	6.77887	2003330	0.579042	57.9042	2570000	2410000	3250000	3	8230000	6.9154	2743330	0.162583	16.2583	2350000	2230000	2310000	3	6890000	6.83822	2296670	0.0266042	2.66042
O55028	O55028	Bckdk	Bckdk	[3-methyl-2-oxobutanoate dehydrogenase [lipoamide]] kinase, mitochondrial	4340000	4600000	3930000	3	12870000	7.10958	4290000	0.0787382	7.87382	4240000	4520000	5250000	3	14010000	7.14644	4670000	0.111657	11.1657	5070000	2080000	3730000	3	10880000	7.03663	3626670	0.412962	41.2962	2610000	2390000	2400000	3	7400000	6.86923	2466670	0.0503639	5.03639
O55029	O55029	Copb2	Copb2	Coatomer subunit beta'	10600000	10400000	9570000	3	30570000	7.4853	10190000	0.0535985	5.35985	12000000	11500000	8420000	3	31920000	7.50406	10640000	0.182215	18.2215	13600000	12800000	13200000	3	39600000	7.5977	13200000	0.030303	3.0303	16600000	18400000	16900000	3	51900000	7.71517	17300000	0.0557436	5.57436
O55033	O55033	Nck2	Nck2	Cytoplasmic protein NCK2	-	1340000	-	1	1340000	6.1271	1340000	-	-	313317	270837	-	2	584154	5.76653	292077	0.102842	10.2842	-	-	-	0	0	-	-	-	-	548367	362124	1380000	3	2290491	6.35993	763497	0.709849	70.9849
O55033;Q99M51	O55033	Nck1;Nck2	Nck1	Cytoplasmic protein NCK2	351579	-	-	1	351579	5.54602	351579	-	-	505195	466562	-	2	971757	5.98756	485878	0.0562232	5.62232	-	-	-	0	0	-	-	-	-	1100000	1400000	-	2	2500000	6.39794	1250000	0.169706	16.9706
O55042	O55042	Snca	Snca	Alpha-synuclein	2340000	3070000	2090000	3	7500000	6.87506	2500000	0.203686	20.3686	1660000	929543	1950000	3	4539543	6.65701	1513180	0.347501	34.7501	5220000	2630000	2040000	3	9890000	6.9952	3296670	0.513117	51.3117	3490000	1900000	1670000	3	7060000	6.8488	2353330	0.421137	42.1137
O55042;Q91ZZ3	O55042	Snca;Sncb	Snca	Alpha-synuclein	5370000	1670000	-	2	7040000	6.84757	3520000	0.743266	74.3266	3200000	1920000	1890000	3	7010000	6.84572	2336670	0.320037	32.0037	8320000	6100000	6190000	3	20610000	7.31408	6870000	0.182903	18.2903	3580000	3520000	4400000	3	11500000	7.0607	3833330	0.12826	12.826
O55057	O55057	Pde6d	Pde6d	Retinal rod rhodopsin-sensitive cGMP 3',5'-cyclic phosphodiesterase subunit delta	800796	1020000	929982	3	2750778	6.43946	916926	0.120166	12.0166	768384	857135	1310000	3	2935519	6.46768	978506	0.296872	29.6872	-	-	-	0	0	-	-	-	-	1820000	1820000	1760000	3	5400000	6.73239	1800000	0.019245	1.9245
O55060	O55060	Tpmt	Tpmt	Thiopurine S-methyltransferase	1380000	1460000	918540	3	3758540	6.57502	1252850	0.233283	23.3283	1500000	1600000	1460000	3	4560000	6.65896	1520000	0.0474415	4.74415	739395	-	1270000	2	2009395	6.30307	1004700	0.37344	37.344	1530000	1630000	1290000	3	4450000	6.64836	1483330	0.117801	11.7801
O55091	O55091	Impact	Impact	Protein IMPACT	1270000	418027	441251	3	2129278	6.32823	709759	0.683783	68.3783	980302	610175	134774	3	1725251	6.23685	575084	0.737032	73.7032	1070000	1750000	410142	3	3230142	6.50922	1076710	0.622221	62.2221	844660	1030000	852035	3	2726695	6.43564	908898	0.115461	11.5461
O55098	O55098	Stk10	Stk10	Serine/threonine-protein kinase 10	114026	-	-	1	114026	5.057	114026	-	-	179252	191758	-	2	371010	5.56939	185505	0.0476703	4.76703	-	-	-	0	0	-	-	-	-	274679	359277	-	2	633956	5.80206	316978	0.188719	18.8719
O55100	O55100	Syngr1	Syngr1	Synaptogyrin-1	1560000	-	1900000	2	3460000	6.53908	1730000	0.138969	13.8969	929757	1750000	1200000	3	3879757	6.5888	1293250	0.323214	32.3214	-	-	4370000	1	4370000	6.64048	4370000	-	-	756734	560040	-	2	1316774	6.11951	658387	0.211249	21.1249
O55101	O55101	Syngr2	Syngr2	Synaptogyrin-2	-	-	512027	1	512027	5.70929	512027	-	-	-	1840000	1750000	2	3590000	6.55509	1795000	0.0354538	3.54538	1350000	931021	626329	3	2907350	6.4635	969117	0.374915	37.4915	548909	815438	710222	3	2074569	6.31693	691523	0.194129	19.4129
O55102	O55102	Bloc1s1	Bloc1s1	Biogenesis of lysosome-related organelles complex 1 subunit 1	701913	935356	903892	3	2541161	6.40503	847054	0.149549	14.9549	885118	524157	1080000	3	2489275	6.39607	829758	0.33989	33.989	1280000	1980000	-	2	3260000	6.51322	1630000	0.303665	30.3665	1560000	1430000	1450000	3	4440000	6.64738	1480000	0.0472973	4.72973
O55103	O55103	Prx	Prx	Periaxin	-	-	-	0	0	-	-	-	-	-	-	-	0	0	-	-	-	-	-	-	-	0	0	-	-	-	-	444990	297492	1000000	3	1742482	6.24117	580827	0.637762	63.7762
O55106;P58404;Q9ERG2	O55106	Strn;Strn3;Strn4	Strn	Striatin	1610000	1600000	1560000	3	4770000	6.67852	1590000	0.0166399	1.66399	1580000	939514	1250000	3	3769514	6.57629	1256500	0.254908	25.4908	114596	965153	632107	3	1711856	6.23347	570619	0.751113	75.1113	1290000	1470000	1480000	3	4240000	6.62737	1413330	0.0756557	7.56557
O55106	O55106	Strn	Strn	Striatin	479641	665460	656935	3	1802036	6.25576	600679	0.17465	17.465	661866	447350	-	2	1109216	6.04502	554608	0.273501	27.3501	985694	839619	-	2	1825313	6.26134	912656	0.113176	11.3176	1550000	1690000	1230000	3	4470000	6.65031	1490000	0.158253	15.8253
O55111	O55111	Dsg2	Dsg2	Desmoglein-2	10400000	7620000	7800000	3	25820000	7.41196	8606670	0.180753	18.0753	5830000	10700000	6170000	3	22700000	7.35603	7566670	0.359322	35.9322	7470000	7870000	8050000	3	23390000	7.36903	7796670	0.0380769	3.80769	1930000	1610000	1700000	3	5240000	6.71933	1746670	0.0944801	9.44801
O55125	O55125	Nipsnap1	Nipsnap1	Protein NipSnap homolog 1	1450000	1070000	1290000	3	3810000	6.58092	1270000	0.150227	15.0227	1070000	613542	1520000	3	3203542	6.50563	1067850	0.424436	42.4436	2800000	2840000	1970000	3	7610000	6.88138	2536670	0.193622	19.3622	1480000	1760000	3020000	3	6260000	6.79657	2086670	0.393127	39.3127
O55126	O55126	Nipsnap2	Nipsnap2	Protein NipSnap homolog 2	62900000	70100000	81700000	3	214700000	8.33183	71566700	0.13254	13.254	75000000	83800000	53100000	3	211900000	8.32613	70633300	0.223817	22.3817	108000000	61400000	109000000	3	278400000	8.44467	92800000	0.29308	29.308	35300000	46000000	36400000	3	117700000	8.07078	39233300	0.150022	15.0022
O55128	O55128	Sap18	Sap18	Histone deacetylase complex subunit SAP18	2110000	1690000	3470000	3	7270000	6.86153	2423330	0.383954	38.3954	2620000	1610000	1810000	3	6040000	6.78104	2013330	0.265639	26.5639	3360000	2160000	2540000	3	8060000	6.90634	2686670	0.228274	22.8274	3920000	3780000	3390000	3	11090000	7.04493	3696670	0.074297	7.4297
O55131;Q8C650	O55131	Septin10;Septin7	Septin10	Septin-7	-	-	-	0	0	-	-	-	-	-	-	-	0	0	-	-	-	-	-	308439	-	1	308439	5.48917	308439	-	-	7510000	4190000	-	2	11700000	7.06819	5850000	0.401298	40.1298
O55131	O55131	Septin7	Septin7	Septin-7	6270000	5550000	4830000	3	16650000	7.22141	5550000	0.12973	12.973	7140000	5590000	3830000	3	16560000	7.21906	5520000	0.30002	30.002	8390000	4420000	8790000	3	21600000	7.33445	7200000	0.335534	33.5534	17300000	21600000	22100000	3	61000000	7.78533	20333300	0.129778	12.9778
O55131;Q80UG5	O55131	Septin7;Septin9	Septin7	Septin-7	329348	-	124950	2	454298	5.65734	227149	0.636284	63.6284	-	-	-	0	0	-	-	-	-	-	-	-	0	0	-	-	-	-	-	1290000	-	1	1290000	6.11059	1290000	-	-
O55131;P28661	O55131	Septin4;Septin7	Septin4	Septin-7	-	16811.1	-	1	16811.1	4.2256	16811.1	-	-	-	-	-	0	0	-	-	-	-	-	-	-	0	0	-	-	-	-	141726	248395	268046	3	658167	5.81834	219389	0.309824	30.9824
O55135	O55135	Eif6	Eif6	Eukaryotic translation initiation factor 6	2730000	2780000	1490000	3	7000000	6.8451	2333330	0.31319	31.319	2360000	1260000	2040000	3	5660000	6.75282	1886670	0.299896	29.9896	4060000	5450000	3270000	3	12780000	7.10653	4260000	0.259079	25.9079	6850000	6550000	4630000	3	18030000	7.256	6010000	0.200415	20.0415
O55137;Q9QYR9	O55137	Acot1;Acot2	Acot1	Acyl-coenzyme A thioesterase 1	35500000	48100000	51600000	3	135200000	8.13098	45066700	0.187895	18.7895	52600000	40300000	34200000	3	127100000	8.10415	42366700	0.221223	22.1223	35000000	21500000	44400000	3	100900000	8.00389	33633300	0.34225	34.225	18000000	16400000	20000000	3	54400000	7.7356	18133300	0.0994687	9.94687
O55137	O55137	Acot1	Acot1	Acyl-coenzyme A thioesterase 1	222972	289686	168086	3	680744	5.83298	226915	0.268364	26.8364	339293	163659	-	2	502952	5.70153	251476	0.493852	49.3852	-	-	-	0	0	-	-	-	-	150577	176877	-	2	327454	5.51515	163727	0.113585	11.3585
O55142	O55142	Rpl35a	Rpl35a	60S ribosomal protein L35a	22500000	15300000	12300000	3	50100000	7.69984	16700000	0.3139	31.39	16100000	23400000	8270000	3	47770000	7.67916	15923300	0.475186	47.5186	15100000	12900000	15200000	3	43200000	7.63548	14400000	0.0902778	9.02778	14500000	12600000	12500000	3	39600000	7.5977	13200000	0.0853745	8.53745
O55143	O55143	Atp2a2	Atp2a2	Sarcoplasmic/endoplasmic reticulum calcium ATPase 2	882000000	683000000	829000000	3	2394000000	9.37912	798000000	0.129146	12.9146	475000000	1130000000	411000000	3	2016000000	9.30449	672000000	0.592155	59.2155	660000000	628000000	807000000	3	2095000000	9.32118	698333000	0.136695	13.6695	56200000	52700000	51500000	3	160400000	8.2052	53466700	0.0456732	4.56732
O55143;Q8R429	O55143	Atp2a1;Atp2a2	Atp2a1	Sarcoplasmic/endoplasmic reticulum calcium ATPase 2	726000000	518000000	313000000	3	1557000000	9.19229	519000000	0.397884	39.7884	343000000	745000000	433000000	3	1521000000	9.18213	507000000	0.416113	41.6113	344000000	417000000	396000000	3	1157000000	9.06333	385667000	0.0974443	9.74443	37800000	31600000	29500000	3	98900000	7.9952	32966700	0.130904	13.0904
O55143;Q64518	O55143	Atp2a2;Atp2a3	Atp2a2	Sarcoplasmic/endoplasmic reticulum calcium ATPase 2	152000000	192000000	32500000	3	376500000	8.57576	125500000	0.661247	66.1247	67700000	203000000	45400000	3	316100000	8.49982	105367000	0.809411	80.9411	323000000	324000000	287000000	3	934000000	8.97035	311333000	0.0677063	6.77063	19600000	21000000	1990000	3	42590000	7.62931	14196700	0.746262	74.6262
O55143;Q64518;Q8R429	O55143	Atp2a1;Atp2a2;Atp2a3	Atp2a1	Sarcoplasmic/endoplasmic reticulum calcium ATPase 2	41600000	155000000	13100000	3	209700000	8.3216	69900000	1.07387	107.387	23500000	49400000	118000000	3	190900000	8.28081	63633300	0.767387	76.7387	220000000	168000000	293000000	3	681000000	8.83315	227000000	0.276623	27.6623	19100000	13300000	29900000	3	62300000	7.79449	20766700	0.405677	40.5677
O55176	O55176	Pja1	Pja1	E3 ubiquitin-protein ligase Praja-1	344887	381041	-	2	725928	5.86089	362964	0.0704333	7.04333	372887	325800	103038	3	801725	5.90403	267242	0.539363	53.9363	480560	578146	559338	3	1618044	6.20899	539348	0.0959921	9.59921	254874	59406	82986.3	3	397266	5.59908	132422	0.805756	80.5756
O55186	O55186	Cd59a	Cd59a	CD59A glycoprotein	1230000	930981	930922	3	3091903	6.49023	1030630	0.167524	16.7524	545193	1270000	-	2	1815193	6.25892	907596	0.564696	56.4696	-	-	-	0	0	-	-	-	-	-	-	162326	1	162326	5.21039	162326	-	-
O55201	O55201	Supt5h	Supt5h	Transcription elongation factor SPT5	1510000	1700000	1600000	3	4810000	6.68215	1603330	0.0592789	5.92789	1920000	1670000	1590000	3	5180000	6.71433	1726670	0.0996969	9.96969	2280000	1920000	2100000	3	6300000	6.79934	2100000	0.0857143	8.57143	2150000	2300000	2290000	3	6740000	6.82866	2246670	0.0373286	3.73286
O55222	O55222	Ilk	Ilk	Integrin-linked protein kinase	9770000	10100000	8330000	3	28200000	7.45025	9400000	0.10013	10.013	9100000	9090000	6600000	3	24790000	7.39428	8263330	0.174324	17.4324	9980000	8640000	10000000	3	28620000	7.45667	9540000	0.0817072	8.17072	18200000	17900000	17400000	3	53500000	7.72835	17833300	0.0226623	2.26623
O55229	O55229	Chkb	Chkb	Choline/ethanolamine kinase	1880000	2200000	978626	3	5058626	6.70403	1686210	0.375593	37.5593	1970000	342343	143692	3	2456035	6.39023	818678	1.22393	122.393	1010000	572615	-	2	1582615	6.19938	791308	0.390844	39.0844	2710000	2000000	1360000	3	6070000	6.78319	2023330	0.333757	33.3757
O55234	O55234	Psmb5	Psmb5	Proteasome subunit beta type-5	6750000	8340000	7540000	3	22630000	7.35468	7543330	0.105392	10.5392	10400000	8410000	7320000	3	26130000	7.41714	8710000	0.179307	17.9307	12300000	8780000	12700000	3	33780000	7.52866	11260000	0.191566	19.1566	13700000	16300000	18300000	3	48300000	7.68395	16100000	0.143262	14.3262
O55236	O55236	Rngtt	Rngtt	mRNA-capping enzyme	-	-	-	0	0	-	-	-	-	-	-	-	0	0	-	-	-	-	-	-	-	0	0	-	-	-	-	-	23852.9	-	1	23852.9	4.37754	23852.9	-	-
O70133	O70133	Dhx9	Dhx9	ATP-dependent RNA helicase A	8150000	8510000	6720000	3	23380000	7.36884	7793330	0.121489	12.1489	8160000	6300000	6120000	3	20580000	7.31345	6860000	0.164639	16.4639	9410000	11000000	10100000	3	30510000	7.48444	10170000	0.078398	7.8398	11100000	11800000	9960000	3	32860000	7.51667	10953300	0.0847894	8.47894
O70139	O70139	Pkig	Pkig	cAMP-dependent protein kinase inhibitor gamma	547356	607362	499378	3	1654096	6.21856	551365	0.0981265	9.81265	600639	694179	357428	3	1652246	6.21807	550749	0.315626	31.5626	-	-	730242	1	730242	5.86347	730242	-	-	-	331229	429354	2	760583	5.88115	380292	0.182452	18.2452
O70145	O70145	Ncf2	Ncf2	Neutrophil cytosol factor 2	60526	43895.2	-	2	104421	5.01879	52210.6	0.225237	22.5237	64862.8	-	-	1	64862.8	4.812	64862.8	-	-	-	-	-	0	0	-	-	-	-	184158	202967	281372	3	668497	5.8251	222832	0.231393	23.1393
O70152	O70152	Dpm1	Dpm1	Dolichol-phosphate mannosyltransferase subunit 1	853354	1180000	907633	3	2940987	6.46849	980329	0.178549	17.8549	708264	1720000	777534	3	3205798	6.50594	1068600	0.528909	52.8909	443822	2610000	1490000	3	4543822	6.65742	1514610	0.715234	71.5234	2080000	2140000	2040000	3	6260000	6.79657	2086670	0.0241209	2.41209
O70161;P70182	O70161	Pip5k1a;Pip5k1c	Pip5k1a	Phosphatidylinositol 4-phosphate 5-kinase type-1 gamma	1420000	1560000	1770000	3	4750000	6.67669	1583330	0.111261	11.1261	890448	716739	-	2	1607187	6.20607	803594	0.152852	15.2852	-	-	-	0	0	-	-	-	-	1160000	965704	1170000	3	3295704	6.51795	1098570	0.104838	10.4838
O70161	O70161	Pip5k1c	Pip5k1c	Phosphatidylinositol 4-phosphate 5-kinase type-1 gamma	711601	234120	-	2	945721	5.97576	472860	0.714016	71.4016	165639	370658	-	2	536297	5.72941	268148	0.540634	54.0634	-	-	-	0	0	-	-	-	-	521710	566531	638753	3	1726994	6.23729	575665	0.102583	10.2583
O70172;Q80XI4	O70172	Pip4k2a;Pip4k2b	Pip4k2a	Phosphatidylinositol 5-phosphate 4-kinase type-2 alpha	1050000	1140000	1090000	3	3280000	6.51587	1093330	0.0412431	4.12431	1110000	951153	1090000	3	3151153	6.49847	1050380	0.0823667	8.23667	1660000	1020000	1340000	3	4020000	6.60423	1340000	0.238806	23.8806	2050000	2030000	1810000	3	5890000	6.77012	1963330	0.0678268	6.78268
O70172	O70172	Pip4k2a	Pip4k2a	Phosphatidylinositol 5-phosphate 4-kinase type-2 alpha	83276.7	186511	76951.9	3	346740	5.54	115580	0.532182	53.2182	120025	19310.8	-	2	139336	5.14406	69667.9	1.02222	102.222	-	-	-	0	0	-	-	-	-	724865	555070	969278	3	2249213	6.35203	749738	0.277725	27.7725
O70194	O70194	Eif3d	Eif3d	Eukaryotic translation initiation factor 3 subunit D	5250000	4920000	4810000	3	14980000	7.17551	4993330	0.0458578	4.58578	5590000	6610000	4870000	3	17070000	7.23223	5690000	0.153655	15.3655	8270000	9300000	7900000	3	25470000	7.40603	8490000	0.0854494	8.54494	5430000	6720000	6890000	3	19040000	7.27967	6346670	0.125797	12.5797
O70200	O70200	Aif1	Aif1	Allograft inflammatory factor 1	-	-	-	0	0	-	-	-	-	-	-	-	0	0	-	-	-	-	-	213486	-	1	213486	5.32937	213486	-	-	826069	396726	933950	3	2156745	6.3338	718915	0.395304	39.5304
O70209	O70209	Pdlim3	Pdlim3	PDZ and LIM domain protein 3	5080000	7660000	7720000	3	20460000	7.31091	6820000	0.220995	22.0995	6980000	6570000	8790000	3	22340000	7.34908	7446670	0.158633	15.8633	3560000	5670000	4750000	3	13980000	7.14551	4660000	0.227012	22.7012	41700000	45200000	28700000	3	115600000	8.06296	38533300	0.225619	22.5619
O70228	O70228	Atp9a	Atp9a	Probable phospholipid-transporting ATPase IIA	2030000	1400000	-	2	3430000	6.53529	1715000	0.259754	25.9754	1830000	3810000	2040000	3	7680000	6.88536	2560000	0.424848	42.4848	637963	1060000	958228	3	2656191	6.42426	885397	0.248751	24.8751	726324	477595	1140000	3	2343919	6.36994	781306	0.428267	42.8267
O70250	O70250	Pgam2	Pgam2	Phosphoglycerate mutase 2	369000000	364000000	237000000	3	970000000	8.98677	323333000	0.231367	23.1367	389000000	450000000	304000000	3	1143000000	9.05805	381000000	0.192462	19.2462	396000000	185000000	406000000	3	987000000	8.99432	329000000	0.379355	37.9355	279000000	304000000	253000000	3	836000000	8.92221	278667000	0.091513	9.1513
O70250;Q9DBJ1	O70250	Pgam1;Pgam2	Pgam1	Phosphoglycerate mutase 2	229000000	276000000	29000000	3	534000000	8.72754	178000000	0.736855	73.6855	68200000	284000000	257000000	3	609200000	8.78476	203067000	0.579	57.9	249000000	68500000	298000000	3	615500000	8.78923	205167000	0.589111	58.9111	408000000	404000000	298000000	3	1110000000	9.04532	370000000	0.168611	16.8611
O70251;P57776	O70251	Eef1b;Eef1d	Eef1b	Elongation factor 1-beta	15800000	20000000	13200000	3	49000000	7.6902	16333300	0.210075	21.0075	16200000	18100000	10200000	3	44500000	7.64836	14833300	0.277989	27.7989	-	-	-	0	0	-	-	-	-	23000000	19100000	7860000	3	49960000	7.69862	16653300	0.472035	47.2035
O70251	O70251	Eef1b	Eef1b	Elongation factor 1-beta	14500000	15100000	12000000	3	41600000	7.61909	13866700	0.118571	11.8571	13200000	15300000	16900000	3	45400000	7.65706	15133300	0.122618	12.2618	12400000	17300000	23600000	3	53300000	7.72673	17766700	0.316017	31.6017	32000000	17900000	17000000	3	66900000	7.82543	22300000	0.377242	37.7242
O70252	O70252	Hmox2	Hmox2	Heme oxygenase 2	1970000	1630000	1930000	3	5530000	6.74273	1843330	0.100813	10.0813	1210000	2390000	2020000	3	5620000	6.74974	1873330	0.322162	32.2162	1690000	1720000	1700000	3	5110000	6.70842	1703330	0.00896786	0.896786	559038	498069	771695	3	1828802	6.26217	609601	0.235646	23.5646
O70258	O70258	Sgce	Sgce	Epsilon-sarcoglycan	648087	536369	374308	3	1558764	6.19278	519588	0.264938	26.4938	-	762806	309049	2	1071855	6.03014	535928	0.59869	59.869	527215	880373	429996	3	1837584	6.26425	612528	0.38692	38.692	359893	160632	559711	3	1080236	6.03352	360079	0.554155	55.4155
O70274;Q63739	O70274	Ptp4a1;Ptp4a2	Ptp4a1	Protein tyrosine phosphatase type IVA 2	521774	598427	269831	3	1390032	6.14302	463344	0.371029	37.1029	245821	591408	-	2	837229	5.92284	418614	0.583752	58.3752	-	-	-	0	0	-	-	-	-	1070000	1080000	854584	3	3004584	6.47778	1001530	0.127161	12.7161
O70305	O70305	Atxn2	Atxn2	Ataxin-2	1290000	1550000	1280000	3	4120000	6.6149	1373330	0.111466	11.1466	2560000	2110000	295418	3	4965418	6.69596	1655140	0.724324	72.4324	1610000	2650000	880029	3	5140029	6.71097	1713340	0.51916	51.916	866026	891008	967123	3	2724157	6.43523	908052	0.0579918	5.79918
O70309	O70309	Itgb5	Itgb5	Integrin beta-5	-	391147	331201	2	722348	5.85875	361174	0.117362	11.7362	249069	293967	-	2	543036	5.73483	271518	0.116927	11.6927	-	-	184327	1	184327	5.26559	184327	-	-	215138	370947	454316	3	1040401	6.0172	346800	0.350068	35.0068
O70310;O70311	O70310	Nmt1;Nmt2	Nmt1	Glycylpeptide N-tetradecanoyltransferase 1	3090000	2890000	2560000	3	8540000	6.93146	2846670	0.0940202	9.40202	3110000	3760000	3590000	3	10460000	7.01953	3486670	0.0966813	9.66813	2730000	1380000	2620000	3	6730000	6.82802	2243330	0.334185	33.4185	4080000	4520000	4090000	3	12690000	7.10346	4230000	0.0593847	5.93847
O70310	O70310	Nmt1	Nmt1	Glycylpeptide N-tetradecanoyltransferase 1	3110000	2710000	2250000	3	8070000	6.90687	2690000	0.159981	15.9981	2320000	2800000	2130000	3	7250000	6.86034	2416670	0.142884	14.2884	2510000	2710000	2080000	3	7300000	6.86332	2433330	0.132296	13.2296	3110000	3170000	5090000	3	11370000	7.05576	3790000	0.297159	29.7159
O70311	O70311	Nmt2	Nmt2	Glycylpeptide N-tetradecanoyltransferase 2	221066	121077	275889	3	618032	5.79101	206011	0.381031	38.1031	134339	171499	-	2	305838	5.48549	152919	0.17183	17.183	-	-	198861	1	198861	5.29855	198861	-	-	598782	449414	590172	3	1638368	6.21441	546123	0.15356	15.356
O70318	O70318	Epb41l2	Epb41l2	Band 4.1-like protein 2	4220000	5480000	5160000	3	14860000	7.17202	4953330	0.13222	13.222	4540000	5070000	3700000	3	13310000	7.12418	4436670	0.155707	15.5707	5330000	6390000	5700000	3	17420000	7.24105	5806670	0.0926504	9.26504	12800000	13900000	13900000	3	40600000	7.60853	13533300	0.0469275	4.69275
O70318;Q9WV92	O70318	Epb41l2;Epb41l3	Epb41l2	Band 4.1-like protein 2	2640000	3410000	3460000	3	9510000	6.97818	3170000	0.145008	14.5008	2990000	2470000	1940000	3	7400000	6.86923	2466670	0.212841	21.2841	2550000	1250000	2430000	3	6230000	6.79449	2076670	0.345951	34.5951	5480000	5600000	6050000	3	17130000	7.23376	5710000	0.0526269	5.26269
O70318;P48193	O70318	Epb41;Epb41l2	Epb41	Band 4.1-like protein 2	1250000	1430000	-	2	2680000	6.42813	1340000	0.0949845	9.49845	1880000	1740000	1000000	3	4620000	6.66464	1540000	0.307054	30.7054	-	-	1110000	1	1110000	6.04532	1110000	-	-	1930000	2040000	2030000	3	6000000	6.77815	2000000	0.0304138	3.04138
O70318;Q9WV92;Q9Z2H5	O70318	Epb41l1;Epb41l2;Epb41l3	Epb41l1	Band 4.1-like protein 2	734996	581917	530940	3	1847853	6.26667	615951	0.172416	17.2416	426574	121241	-	2	547815	5.73863	273908	0.788233	78.8233	-	-	-	0	0	-	-	-	-	1470000	1380000	212906	3	3062906	6.48613	1020970	0.686846	68.6846
O70325	O70325	Gpx4	Gpx4	Phospholipid hydroperoxide glutathione peroxidase	5990000	6120000	4600000	3	16710000	7.22298	5570000	0.151267	15.1267	6690000	6840000	5400000	3	18930000	7.27715	6310000	0.125459	12.5459	5900000	2630000	9530000	3	18060000	7.25672	6020000	0.57335	57.335	8170000	8010000	8000000	3	24180000	7.38346	8060000	0.0118355	1.18355
O70362	O70362	Gpld1	Gpld1	Phosphatidylinositol-glycan-specific phospholipase D	2700000	1820000	1310000	3	5830000	6.76567	1943330	0.361832	36.1832	3170000	2060000	2190000	3	7420000	6.8704	2473330	0.245346	24.5346	3910000	5150000	3590000	3	12650000	7.10209	4216670	0.195409	19.5409	2220000	1820000	2000000	3	6040000	6.78104	2013330	0.0995032	9.95032
O70373;Q4U4S6	O70373	Xirp1;Xirp2	Xirp1	Xin actin-binding repeat-containing protein 1	-	-	-	0	0	-	-	-	-	-	-	-	0	0	-	-	-	-	-	-	-	0	0	-	-	-	-	460190	760639	-	2	1220829	6.08665	610414	0.348041	34.8041
O70373	O70373	Xirp1	Xirp1	Xin actin-binding repeat-containing protein 1	8810000	12700000	11700000	3	33210000	7.52127	11070000	0.182482	18.2482	13000000	12700000	14000000	3	39700000	7.59879	13233300	0.0514372	5.14372	10900000	14200000	10300000	3	35400000	7.549	11800000	0.177966	17.7966	19900000	21800000	15700000	3	57400000	7.75891	19133300	0.163141	16.3141
O70378	O70378	Emc8	Emc8	ER membrane protein complex subunit 8	1780000	2290000	2110000	3	6180000	6.79099	2060000	0.125558	12.5558	2410000	2510000	2320000	3	7240000	6.85974	2413330	0.0393828	3.93828	2260000	2490000	2420000	3	7170000	6.85552	2390000	0.0493298	4.93298	4080000	3440000	2940000	3	10460000	7.01953	3486670	0.16389	16.389
O70400	O70400	Pdlim1	Pdlim1	PDZ and LIM domain protein 1	3940000	4710000	4730000	3	13380000	7.12646	4460000	0.100996	10.0996	4830000	4820000	4410000	3	14060000	7.14799	4686670	0.051135	5.1135	14200000	12800000	9300000	3	36300000	7.55991	12100000	0.208586	20.8586	17500000	18700000	11000000	3	47200000	7.67394	15733300	0.263318	26.3318
O70401	O70401	Tspan6	Tspan6	Tetraspanin-6	-	-	465646	1	465646	5.66806	465646	-	-	361039	-	-	1	361039	5.55755	361039	-	-	-	1180000	-	1	1180000	6.07188	1180000	-	-	698082	450488	705846	3	1854416	6.26821	618139	0.234966	23.4966
O70404	O70404	Vamp8	Vamp8	Vesicle-associated membrane protein 8	930036	421216	477453	3	1828705	6.26214	609568	0.457625	45.7625	655029	821265	-	2	1476294	6.16917	738147	0.159246	15.9246	375806	679612	854238	3	1909656	6.28096	636552	0.380338	38.0338	414053	521361	454965	3	1390379	6.14313	463460	0.116852	11.6852
O70423	O70423	Aoc3	Aoc3	Membrane primary amine oxidase	1320000	4730000	2050000	3	8100000	6.90849	2700000	0.665008	66.5008	1230000	1640000	2000000	3	4870000	6.68753	1623330	0.237333	23.7333	1500000	1040000	8580000	3	11120000	7.0461	3706670	1.14029	114.029	7370000	3530000	5500000	3	16400000	7.21484	5466670	0.351259	35.1259
O70433	O70433	Fhl2	Fhl2	Four and a half LIM domains protein 2	43200000	49200000	61600000	3	154000000	8.18752	51333300	0.182799	18.2799	47000000	72200000	18800000	3	138000000	8.13988	46000000	0.58074	58.074	134000000	91600000	105000000	3	330600000	8.5193	110200000	0.19667	19.667	21400000	29300000	14100000	3	64800000	7.81158	21600000	0.351943	35.1943
O70435	O70435	Psma3	Psma3	Proteasome subunit alpha type-3	7900000	13700000	10500000	3	32100000	7.50651	10700000	0.271511	27.1511	11500000	9860000	13300000	3	34660000	7.53983	11553300	0.148928	14.8928	13000000	7460000	11700000	3	32160000	7.50732	10720000	0.270252	27.0252	18000000	17700000	16700000	3	52400000	7.71933	17466700	0.0389706	3.89706
O70439	O70439	Stx7	Stx7	Syntaxin-7	2860000	2530000	4070000	3	9460000	6.97589	3153330	0.257132	25.7132	2490000	4140000	3910000	3	10540000	7.02284	3513330	0.254363	25.4363	6480000	6420000	2230000	3	15130000	7.17984	5043330	0.483133	48.3133	2830000	2930000	3500000	3	9260000	6.96661	3086670	0.117095	11.7095
O70456;P61982;P62259;P63101;P68254;P68510;Q9CQV8	O70456	Sfn;Ywhab;Ywhae;Ywhag;Ywhah;Ywhaq;Ywhaz	Sfn	14-3-3 protein sigma	78600000	115000000	72400000	3	266000000	8.42488	88666700	0.259568	25.9568	70800000	57800000	99900000	3	228500000	8.35889	76166700	0.283024	28.3024	68300000	86200000	115000000	3	269500000	8.43056	89833300	0.262275	26.2275	177000000	133000000	177000000	3	487000000	8.68753	162333000	0.156489	15.6489
O70456	O70456	Sfn	Sfn	14-3-3 protein sigma	-	742165	781084	2	1523249	6.18277	761624	0.0361331	3.61331	1520000	787263	-	2	2307263	6.3631	1153630	0.449124	44.9124	2460000	695584	2140000	3	5295584	6.72391	1765190	0.532534	53.2534	541100	677355	301384	3	1519839	6.1818	506613	0.375717	37.5717
O70468	O70468	Mybpc3	Mybpc3	Myosin-binding protein C, cardiac-type	190000000	234000000	183000000	3	607000000	8.78319	202333000	0.136639	13.6639	256000000	253000000	199000000	3	708000000	8.85003	236000000	0.135924	13.5924	308000000	179000000	253000000	3	740000000	8.86923	246667000	0.26243	26.243	220000000	222000000	214000000	3	656000000	8.8169	218667000	0.0190396	1.90396
O70475	O70475	Ugdh	Ugdh	UDP-glucose 6-dehydrogenase	1860000	2630000	2430000	3	6920000	6.84011	2306670	0.173212	17.3212	2510000	2160000	2420000	3	7090000	6.85065	2363330	0.0769044	7.69044	3180000	2940000	2650000	3	8770000	6.943	2923330	0.0907843	9.07843	7410000	6670000	6780000	3	20860000	7.31931	6953330	0.0574244	5.74244
O70480	O70480	Vamp4	Vamp4	Vesicle-associated membrane protein 4	654279	658181	678252	3	1990712	6.29901	663571	0.0193849	1.93849	556641	676908	-	2	1233549	6.09116	616774	0.137881	13.7881	232786	590972	366400	3	1190158	6.0756	396719	0.456261	45.6261	-	-	293114	1	293114	5.46704	293114	-	-
O70481	O70481	Ubr1	Ubr1	E3 ubiquitin-protein ligase UBR1	199261	457291	204487	3	861039	5.93502	287013	0.513873	51.3873	194397	294012	80960	3	569369	5.75539	189790	0.561678	56.1678	107079	320696	-	2	427775	5.63122	213888	0.706213	70.6213	245308	150867	183355	3	579530	5.76308	193177	0.248376	24.8376
O70492	O70492	Snx3	Snx3	Sorting nexin-3	10100000	11000000	15100000	3	36200000	7.55871	12066700	0.220874	22.0874	13300000	10900000	13200000	3	37400000	7.57287	12466700	0.108906	10.8906	595609	-	6650000	2	7245609	6.86007	3622800	1.18171	118.171	17700000	18100000	23100000	3	58900000	7.77012	19633300	0.153253	15.3253
O70492;O70493	O70492	Snx12;Snx3	Snx12	Sorting nexin-3	2660000	3530000	1940000	3	8130000	6.91009	2710000	0.293793	29.3793	3120000	2360000	1200000	3	6680000	6.82478	2226670	0.434245	43.4245	-	-	-	0	0	-	-	-	-	5410000	3980000	2920000	3	12310000	7.09026	4103330	0.304526	30.4526
O70493	O70493	Snx12	Snx12	Sorting nexin-12	2350000	1520000	2350000	3	6220000	6.79379	2073330	0.231126	23.1126	3320000	2380000	1630000	3	7330000	6.8651	2443330	0.346567	34.6567	-	1690000	2660000	2	4350000	6.63849	2175000	0.315353	31.5353	7260000	9610000	8460000	3	25330000	7.40364	8443330	0.139174	13.9174
O70496	O70496	Clcn7	Clcn7	H(+)/Cl(-) exchange transporter 7	60472.3	-	-	1	60472.3	4.78156	60472.3	-	-	-	-	-	0	0	-	-	-	-	-	-	-	0	0	-	-	-	-	-	-	-	0	0	-	-	-	-
O70503	O70503	Hsd17b12	Hsd17b12	Very-long-chain 3-oxoacyl-CoA reductase	3780000	3280000	3850000	3	10910000	7.03782	3636670	0.0854791	8.54791	2340000	1620000	1320000	3	5280000	6.72263	1760000	0.297849	29.7849	2570000	2530000	4780000	3	9880000	6.99476	3293330	0.390986	39.0986	3190000	2280000	4240000	3	9710000	6.98722	3236670	0.303038	30.3038
O70514	O70514	Fgfbp1	Fgfbp1	Fibroblast growth factor-binding protein 1	139333	121881	94829.3	3	356043	5.5515	118681	0.188941	18.8941	-	72947	-	1	72947	4.86301	72947	-	-	-	-	-	0	0	-	-	-	-	-	-	-	0	0	-	-	-	-
O70548	O70548	Tcap	Tcap	Telethonin	15600000	11000000	9600000	3	36200000	7.55871	12066700	0.260138	26.0138	10400000	12100000	11000000	3	33500000	7.52504	11166700	0.0772091	7.72091	10700000	7600000	10700000	3	29000000	7.4624	9666670	0.18515	18.515	3350000	2020000	1650000	3	7020000	6.84634	2340000	0.382067	38.2067
O70551	O70551	Srpk1	Srpk1	SRSF protein kinase 1	363207	432907	379851	3	1175965	6.07039	391988	0.0928616	9.28616	412568	473887	285355	3	1171810	6.06886	390603	0.246199	24.6199	475418	511236	482843	3	1469497	6.16717	489832	0.0385933	3.85933	397704	370107	495666	3	1263477	6.10157	421159	0.156672	15.6672
O70554;O70555;O70558;O70559;O70562	O70554	Sprr2b;Sprr2d;Sprr2g;Sprr2h;Sprr2k	Sprr2b	Small proline-rich protein 2B	-	-	89300.2	1	89300.2	4.95085	89300.2	-	-	-	71767.5	-	1	71767.5	4.85593	71767.5	-	-	431192	638324	66360	3	1135876	6.05533	378625	0.764827	76.4827	-	22435.9	17201.6	2	39637.5	4.59811	19818.8	0.186753	18.6753
O70566	O70566	Diaph2	Diaph2	Protein diaphanous homolog 2	266929	852744	593831	3	1713504	6.23389	571168	0.513972	51.3972	399550	471040	484456	3	1355046	6.13195	451682	0.101052	10.1052	426730	627993	591535	3	1646258	6.2165	548753	0.195417	19.5417	942638	759923	1090000	3	2792561	6.446	930854	0.177637	17.7637
O70571	O70571	Pdk4	Pdk4	[Pyruvate dehydrogenase (acetyl-transferring)] kinase isozyme 4, mitochondrial	3880000	3340000	4150000	3	11370000	7.05576	3790000	0.108821	10.8821	3950000	3130000	3480000	3	10560000	7.02366	3520000	0.116892	11.6892	4880000	3140000	3760000	3	11780000	7.07115	3926670	0.22459	22.459	1860000	2250000	2850000	3	6960000	6.84261	2320000	0.214956	21.4956
O70572	O70572	Smpd2	Smpd2	Sphingomyelin phosphodiesterase 2	1070000	862965	1150000	3	3082965	6.48897	1027660	0.144142	14.4142	630977	1230000	401986	3	2262963	6.35468	754321	0.566821	56.6821	386378	610686	501001	3	1498065	6.17553	499355	0.224616	22.4616	541942	346189	410904	3	1299035	6.11362	433012	0.230321	23.0321
O70585;Q9D2N4	O70585	Dtna;Dtnb	Dtna	Dystrobrevin beta	1550000	1950000	1200000	3	4700000	6.6721	1566670	0.239539	23.9539	1330000	1350000	1830000	3	4510000	6.65418	1503330	0.1883	18.83	-	-	916336	1	916336	5.96205	916336	-	-	1080000	661460	1020000	3	2761460	6.44114	920487	0.245871	24.5871
O70585	O70585	Dtnb	Dtnb	Dystrobrevin beta	455602	165651	200898	3	822151	5.91495	274050	0.577314	57.7314	292414	305227	-	2	597641	5.77644	298820	0.0303197	3.03197	-	-	-	0	0	-	-	-	-	286506	172522	90827.4	3	549855	5.74025	183285	0.536226	53.6226
O70589	O70589	Cask	Cask	Peripheral plasma membrane protein CASK	537887	315406	914191	3	1767484	6.24736	589161	0.513726	51.3726	231220	209059	-	2	440279	5.64373	220140	0.071183	7.1183	141428	56769.2	-	2	198197	5.2971	99098.6	0.604073	60.4073	704315	1010000	704740	3	2419055	6.38365	806352	0.218719	21.8719
O70591	O70591	Pfdn2	Pfdn2	Prefoldin subunit 2	1820000	2170000	1810000	3	5800000	6.76343	1933330	0.106045	10.6045	3060000	2650000	2410000	3	8120000	6.90956	2706670	0.121435	12.1435	2350000	2230000	3150000	3	7730000	6.88818	2576670	0.194101	19.4101	5070000	4970000	4740000	3	14780000	7.16967	4926670	0.0343465	3.43465
O70622	O70622	Rtn2	Rtn2	Reticulon-2	29100000	22900000	29600000	3	81600000	7.91169	27200000	0.137217	13.7217	15000000	19800000	26100000	3	60900000	7.78462	20300000	0.27423	27.423	-	-	-	0	0	-	-	-	-	696388	671068	758586	3	2126042	6.32757	708681	0.0635481	6.35481
O70624	O70624	Myoc	Myoc	Myocilin	-	-	-	0	0	-	-	-	-	-	-	-	0	0	-	-	-	-	-	-	-	0	0	-	-	-	-	1380000	1730000	2020000	3	5130000	6.71012	1710000	0.187408	18.7408
O88207	O88207	Col5a1	Col5a1	Collagen alpha-1(V) chain	465436	731048	-	2	1196484	6.07791	598242	0.313947	31.3947	487724	141301	-	2	629025	5.79867	314512	0.77885	77.885	-	-	-	0	0	-	-	-	-	473113	205540	-	2	678653	5.83165	339326	0.557583	55.7583
O88271	O88271	Cfdp1	Cfdp1	Craniofacial development protein 1	436518	448161	530985	3	1415664	6.15096	471888	0.109156	10.9156	314769	394764	-	2	709533	5.85097	354766	0.159443	15.9443	-	953125	-	1	953125	5.97915	953125	-	-	621722	594845	897579	3	2114146	6.32513	704715	0.237776	23.7776
O88286	O88286	Wiz	Wiz	Protein Wiz	127924	163037	121197	3	412158	5.61506	137386	0.163536	16.3536	160159	-	-	1	160159	5.20455	160159	-	-	-	209266	-	1	209266	5.3207	209266	-	-	-	-	-	0	0	-	-	-	-
O88291	O88291	Znf326	Znf326	DBIRD complex subunit ZNF326	861347	721164	886736	3	2469247	6.39256	823082	0.108339	10.8339	1050000	973938	415141	3	2439079	6.38723	813026	0.426396	42.6396	1200000	1590000	1690000	3	4480000	6.65128	1493330	0.173376	17.3376	1200000	1820000	1810000	3	4830000	6.68395	1610000	0.220562	22.0562
O88307	O88307	Sorl1	Sorl1	Sortilin-related receptor	-	-	180608	1	180608	5.25674	180608	-	-	22221	-	-	1	22221	4.34676	22221	-	-	-	-	-	0	0	-	-	-	-	-	-	-	0	0	-	-	-	-
O88322	O88322	Nid2	Nid2	Nidogen-2	15200000	21400000	16400000	3	53000000	7.72428	17666700	0.186134	18.6134	21300000	15300000	9580000	3	46180000	7.66445	15393300	0.38072	38.072	20800000	16900000	18300000	3	56000000	7.74819	18666700	0.10584	10.584	42800000	38400000	31300000	3	112500000	8.05115	37500000	0.154736	15.4736
O88322;P10493	O88322	Nid1;Nid2	Nid1	Nidogen-2	3160000	-	-	1	3160000	6.49969	3160000	-	-	5530000	78488.9	-	2	5.60849e+06	6.74885	2804240	1.37463	137.463	895961	-	1220000	2	2115961	6.32551	1057980	0.216573	21.6573	-	11700000	-	1	11700000	7.06819	11700000	-	-
O88325	O88325	Naglu	Naglu	Alpha-N-acetylglucosaminidase	252132	406381	415140	3	1073653	6.03086	357884	0.256197	25.6197	378694	495193	485618	3	1359505	6.13338	453168	0.142715	14.2715	604128	447275	-	2	1051403	6.02177	525702	0.210979	21.0979	729376	742909	935944	3	2408229	6.3817	802743	0.143949	14.3949
O88342	O88342	Wdr1	Wdr1	WD repeat-containing protein 1	23400000	20300000	10700000	3	54400000	7.7356	18133300	0.365152	36.5152	29600000	28800000	15300000	3	73700000	7.86747	24566700	0.327075	32.7075	38200000	30700000	38000000	3	106900000	8.02898	35633300	0.119932	11.9932	76000000	86700000	74200000	3	236900000	8.37457	78966700	0.0855736	8.55736
O88343	O88343	Slc4a4	Slc4a4	Electrogenic sodium bicarbonate cotransporter 1	212549	290430	684972	3	1187951	6.0748	395984	0.639629	63.9629	-	550349	-	1	550349	5.74064	550349	-	-	1490000	776527	1550000	3	3816527	6.58167	1272180	0.338233	33.8233	220569	236847	528561	3	985977	5.99387	328659	0.527329	52.7329
O88351	O88351	Ikbkb	Ikbkb	Inhibitor of nuclear factor kappa-B kinase subunit beta	341185	196187	521322	3	1058694	6.02477	352898	0.46156	46.156	445743	512301	175049	3	1133093	6.05427	377698	0.472935	47.2935	266053	614722	327903	3	1208678	6.08231	402893	0.461756	46.1756	702597	555171	687240	3	1945008	6.28892	648336	0.125009	12.5009
O88384	O88384	Vti1b	Vti1b	Vesicle transport through interaction with t-SNAREs homolog 1B	1500000	1140000	800329	3	3440329	6.5366	1146780	0.305103	30.5103	875064	1470000	638047	3	2983111	6.47467	994370	0.431043	43.1043	1320000	2760000	1320000	3	5400000	6.73239	1800000	0.46188	46.188	1030000	662762	673371	3	2366133	6.37404	788711	0.265027	26.5027
O88393	O88393	Tgfbr3	Tgfbr3	Transforming growth factor beta receptor type 3	551945	-	431602	2	983547	5.9928	491774	0.173038	17.3038	-	455015	514875	2	969890	5.98672	484945	0.0872829	8.72829	-	336282	-	1	336282	5.5267	336282	-	-	-	-	408812	1	408812	5.61152	408812	-	-
O88398	O88398	Avil	Avil	Advillin	329199	544584	305453	3	1179236	6.0716	393079	0.335158	33.5158	126262	378614	393822	3	898698	5.95361	299566	0.501653	50.1653	390860	379519	154030	3	924409	5.96586	308136	0.433511	43.3511	489245	552338	347598	3	1389181	6.14276	463060	0.226432	22.6432
O88413	O88413	Tulp3	Tulp3	Tubby-related protein 3	-	-	38300.7	1	38300.7	4.58321	38300.7	-	-	-	-	-	0	0	-	-	-	-	274050	-	-	1	274050	5.43783	274050	-	-	443803	419881	361826	3	1225510	6.08832	408503	0.103197	10.3197
O88425	O88425	Nme6	Nme6	Nucleoside diphosphate kinase 6	-	-	-	0	0	-	-	-	-	-	80781.4	-	1	80781.4	4.90731	80781.4	-	-	-	-	-	0	0	-	-	-	-	-	-	-	0	0	-	-	-	-
O88428;Q60967	O88428	Papss1;Papss2	Papss1	Bifunctional 3'-phosphoadenosine 5'-phosphosulfate synthase 2	-	-	-	0	0	-	-	-	-	-	-	-	0	0	-	-	-	-	-	-	-	0	0	-	-	-	-	511927	668227	-	2	1180154	6.07194	590077	0.187299	18.7299
O88428	O88428	Papss2	Papss2	Bifunctional 3'-phosphoadenosine 5'-phosphosulfate synthase 2	242640	406961	634590	3	1284191	6.10863	428064	0.459804	45.9804	545405	463325	-	2	1008730	6.00377	504365	0.115074	11.5074	-	-	-	0	0	-	-	-	-	1840000	1930000	2180000	3	5950000	6.77452	1983330	0.0888216	8.88216
O88441	O88441	Mtx2	Mtx2	Metaxin-2	6320000	6260000	3580000	3	16160000	7.20844	5386670	0.290515	29.0515	8340000	5020000	7670000	3	21030000	7.32284	7010000	0.250449	25.0449	11100000	8990000	11300000	3	31390000	7.49679	10463300	0.122318	12.2318	6020000	4890000	6420000	3	17330000	7.2388	5776670	0.137362	13.7362
O88447;Q9DBS5	O88447	Klc1;Klc4	Klc1	Kinesin light chain 1	712296	-	2810000	2	3522296	6.54683	1761150	0.842235	84.2235	1500000	572248	929066	3	3001314	6.47731	1000440	0.467771	46.7771	-	-	-	0	0	-	-	-	-	2370000	4490000	-	2	6860000	6.83632	3430000	0.437046	43.7046
O88447	O88447	Klc1	Klc1	Kinesin light chain 1	805697	1020000	1240000	3	3065697	6.48653	1021900	0.212504	21.2504	1250000	1480000	2520000	3	5250000	6.72016	1750000	0.386676	38.6676	1420000	2310000	2100000	3	5830000	6.76567	1943330	0.239395	23.9395	3770000	4560000	5570000	3	13900000	7.14301	4633330	0.194728	19.4728
O88447;O88448	O88447	Klc1;Klc2	Klc1	Kinesin light chain 1	592509	399608	-	2	992117	5.99656	496058	0.274971	27.4971	648109	504137	-	2	1152246	6.06155	576123	0.176705	17.6705	382712	-	709438	2	1092150	6.03828	546075	0.423074	42.3074	1760000	1950000	1030000	3	4740000	6.67578	1580000	0.307402	30.7402
O88447;O88448;Q9DBS5	O88447	Klc1;Klc2;Klc4	Klc1	Kinesin light chain 1	-	239405	-	1	239405	5.37913	239405	-	-	-	-	317747	1	317747	5.50208	317747	-	-	-	366198	252695	2	618893	5.79162	309446	0.259362	25.9362	699609	816993	-	2	1516602	6.18087	758301	0.109459	10.9459
O88448	O88448	Klc2	Klc2	Kinesin light chain 2	782354	1320000	1650000	3	3752354	6.5743	1250780	0.350136	35.0136	1530000	2090000	2740000	3	6360000	6.80346	2120000	0.28564	28.564	2310000	2750000	1130000	3	6190000	6.79169	2063330	0.405991	40.5991	3650000	4500000	5090000	3	13240000	7.12189	4413330	0.164026	16.4026
O88448;Q9DBS5	O88448	Klc2;Klc4	Klc2	Kinesin light chain 2	712164	1260000	1300000	3	3272164	6.51484	1090720	0.301131	30.1131	1280000	764523	-	2	2044523	6.31059	1022260	0.35656	35.656	683263	822192	-	2	1505455	6.17767	752728	0.130509	13.0509	2160000	3310000	1520000	3	6990000	6.84448	2330000	0.389282	38.9282
O88455	O88455	Dhcr7	Dhcr7	7-dehydrocholesterol reductase	-	-	343838	1	343838	5.53635	343838	-	-	-	473282	-	1	473282	5.67512	473282	-	-	418981	-	-	1	418981	5.62219	418981	-	-	-	-	-	0	0	-	-	-	-
O88456	O88456	Capns1	Capns1	Calpain small subunit 1	9180000	6510000	5430000	3	21120000	7.32469	7040000	0.274199	27.4199	10400000	9650000	2570000	3	22620000	7.35449	7540000	0.573004	57.3004	14600000	13700000	18100000	3	46400000	7.66652	15466700	0.150291	15.0291	14400000	17500000	11000000	3	42900000	7.63246	14300000	0.227353	22.7353
O88456;Q9D7J7	O88456	Capns1;Capns2	Capns1	Calpain small subunit 1	3990000	4580000	3720000	3	12290000	7.08955	4096670	0.107358	10.7358	5310000	5530000	6350000	3	17190000	7.23528	5730000	0.0956523	9.56523	-	-	-	0	0	-	-	-	-	11100000	8870000	9850000	3	29820000	7.47451	9940000	0.112447	11.2447
O88487	O88487	Dync1i2	Dync1i2	Cytoplasmic dynein 1 intermediate chain 2	2610000	3460000	2950000	3	9020000	6.95521	3006670	0.142292	14.2292	4830000	4050000	2730000	3	11610000	7.06483	3870000	0.274292	27.4292	3720000	4280000	2900000	3	10900000	7.03743	3633330	0.191028	19.1028	6570000	7090000	8580000	3	22240000	7.34713	7413330	0.14073	14.073
O88492	O88492	Plin4	Plin4	Perilipin-4	18800000	24000000	21700000	3	64500000	7.80956	21500000	0.121198	12.1198	23800000	19900000	20700000	3	64400000	7.80889	21466700	0.0959597	9.59597	29600000	30200000	37400000	3	97200000	7.98767	32400000	0.133966	13.3966	17200000	15800000	17900000	3	50900000	7.70672	16966700	0.0630217	6.30217
O88507	O88507	Cntfr	Cntfr	Ciliary neurotrophic factor receptor subunit alpha	251765	316519	-	2	568284	5.75457	284142	0.161145	16.1145	29409.2	928128	661015	3	1.61855e+06	6.20913	539517	0.85542	85.542	-	-	281285	1	281285	5.44915	281285	-	-	-	-	166577	1	166577	5.22162	166577	-	-
O88508	O88508	Dnmt3a	Dnmt3a	DNA (cytosine-5)-methyltransferase 3A	36221.8	-	-	1	36221.8	4.55897	36221.8	-	-	33764.8	47865	-	2	81629.8	4.91185	40814.9	0.244282	24.4282	-	29977.7	-	1	29977.7	4.4768	29977.7	-	-	41132.4	-	9075.57	2	50208	4.70077	25104	0.902948	90.2948
O88512	O88512	Ap1g2	Ap1g2	AP-1 complex subunit gamma-like 2	117609	-	-	1	117609	5.07044	117609	-	-	-	-	-	0	0	-	-	-	-	-	-	-	0	0	-	-	-	-	181334	129298	-	2	310632	5.49225	155316	0.236904	23.6904
O88520	O88520	Shoc2	Shoc2	Leucine-rich repeat protein SHOC-2	318860	295048	151533	3	765441	5.88391	255147	0.354771	35.4771	243348	239730	-	2	483078	5.68402	241539	0.0105917	1.05917	-	-	-	0	0	-	-	-	-	492442	595759	434038	3	1522239	6.18248	507413	0.161394	16.1394
O88522	O88522	Ikbkg	Ikbkg	NF-kappa-B essential modulator	423881	860982	563484	3	1848347	6.26678	616116	0.362356	36.2356	920200	1020000	535553	3	2475753	6.39371	825251	0.309966	30.9966	-	1070000	947848	2	2017848	6.30489	1008920	0.0856105	8.56105	1120000	1070000	976726	3	3166726	6.50061	1055580	0.0688895	6.88895
O88531	O88531	Ppt1	Ppt1	Palmitoyl-protein thioesterase 1	1470000	1050000	1370000	3	3890000	6.58995	1296670	0.169198	16.9198	1480000	1420000	1470000	3	4370000	6.64048	1456670	0.0220679	2.20679	1630000	1220000	599775	3	3449775	6.53779	1149920	0.451051	45.1051	2440000	2340000	1760000	3	6540000	6.81558	2180000	0.168418	16.8418
O88532	O88532	Zfr	Zfr	Zinc finger RNA-binding protein	791313	859650	924307	3	2575270	6.41082	858423	0.077474	7.7474	918283	911900	2240000	3	4070183	6.60961	1356730	0.563815	56.3815	489314	801850	852861	3	2144025	6.33123	714675	0.275409	27.5409	715461	594393	945676	3	2255530	6.35325	751843	0.237344	23.7344
O88533	O88533	Ddc	Ddc	Aromatic-L-amino-acid decarboxylase	578492	875185	733697	3	2187374	6.33992	729125	0.203531	20.3531	762016	626789	623301	3	2012106	6.30365	670702	0.117935	11.7935	425044	946628	949806	3	2321478	6.36576	773826	0.390344	39.0344	1590000	1770000	1960000	3	5320000	6.72591	1773330	0.104336	10.4336
O88543	O88543	Cops3	Cops3	COP9 signalosome complex subunit 3	3660000	2860000	2090000	3	8610000	6.935	2870000	0.273536	27.3536	3370000	4130000	1230000	3	8730000	6.94101	2910000	0.516745	51.6745	4300000	4110000	3980000	3	12390000	7.09307	4130000	0.0389673	3.89673	2900000	3130000	3370000	3	9400000	6.97313	3133330	0.0750057	7.50057
O88544	O88544	Cops4	Cops4	COP9 signalosome complex subunit 4	6360000	7400000	5470000	3	19230000	7.28398	6410000	0.150698	15.0698	8240000	6360000	4750000	3	19350000	7.28668	6450000	0.270812	27.0812	9190000	12000000	8980000	3	30170000	7.47958	10056700	0.167675	16.7675	9040000	7780000	8310000	3	25130000	7.40019	8376670	0.0755241	7.55241
O88545	O88545	Cops6	Cops6	COP9 signalosome complex subunit 6	4550000	4160000	2840000	3	11550000	7.06258	3850000	0.232768	23.2768	4430000	3320000	2780000	3	10530000	7.02243	3510000	0.239672	23.9672	7130000	10800000	6620000	3	24550000	7.39005	8183330	0.278664	27.8664	5820000	4950000	2900000	3	13670000	7.13577	4556670	0.329015	32.9015
O88569	O88569	Hnrnpa2b1	Hnrnpa2b1	Heterogeneous nuclear ribonucleoproteins A2/B1	80400000	90300000	81400000	3	252100000	8.40157	84033300	0.0648561	6.48561	104000000	99000000	47800000	3	250800000	8.39933	83600000	0.372061	37.2061	140000000	106000000	136000000	3	382000000	8.58206	127333000	0.145941	14.5941	139000000	190000000	174000000	3	503000000	8.70157	167667000	0.155566	15.5566
O88569;P49312	O88569	Hnrnpa1;Hnrnpa2b1	Hnrnpa1	Heterogeneous nuclear ribonucleoproteins A2/B1	20980.3	-	-	1	20980.3	4.32181	20980.3	-	-	505016	184631	-	2	689647	5.83863	344824	0.656992	65.6992	-	-	-	0	0	-	-	-	-	-	-	-	0	0	-	-	-	-
O88587	O88587	Comt	Comt	Catechol O-methyltransferase	9780000	10600000	12900000	3	33280000	7.52218	11093300	0.145803	14.5803	12000000	14200000	10500000	3	36700000	7.56467	12233300	0.152126	15.2126	18900000	23600000	19700000	3	62200000	7.79379	20733300	0.121284	12.1284	18300000	17400000	16900000	3	52600000	7.72099	17533300	0.0404635	4.04635
O88597	O88597	Becn1	Becn1	Beclin-1	223489	-	-	1	223489	5.34926	223489	-	-	419400	342277	156976	3	918653	5.96315	306218	0.440461	44.0461	485283	292216	-	2	777499	5.8907	388750	0.351175	35.1175	361403	432347	459068	3	1252818	6.09789	417606	0.120864	12.0864
O88622	O88622	Parg	Parg	Poly(ADP-ribose) glycohydrolase	-	-	-	0	0	-	-	-	-	-	-	-	0	0	-	-	-	-	-	-	-	0	0	-	-	-	-	-	450368	240927	2	691295	5.83966	345648	0.428463	42.8463
O88643;Q61036;Q8CIN4	O88643	Pak1;Pak2;Pak3	Pak1	Serine/threonine-protein kinase PAK 1	3270000	2430000	1770000	3	7470000	6.87332	2490000	0.301927	30.1927	3310000	2210000	2270000	3	7790000	6.89154	2596670	0.238187	23.8187	4050000	3250000	2750000	3	10050000	7.00217	3350000	0.195744	19.5744	6770000	4630000	4400000	3	15800000	7.19866	5266670	0.248163	24.8163
O88643	O88643	Pak1	Pak1	Serine/threonine-protein kinase PAK 1	-	1450000	-	1	1450000	6.16137	1450000	-	-	-	-	1670000	1	1670000	6.22272	1670000	-	-	2860000	3810000	2800000	3	9470000	6.97635	3156670	0.179493	17.9493	1830000	2250000	4100000	3	8180000	6.91275	2726670	0.442936	44.2936
O88643;Q61036	O88643	Pak1;Pak3	Pak1	Serine/threonine-protein kinase PAK 1	-	-	114850	1	114850	5.06013	114850	-	-	-	-	-	0	0	-	-	-	-	-	-	-	0	0	-	-	-	-	381848	462536	-	2	844384	5.92654	422192	0.13514	13.514
O88653	O88653	Lamtor3	Lamtor3	Ragulator complex protein LAMTOR3	45944.9	-	-	1	45944.9	4.66224	45944.9	-	-	-	-	-	0	0	-	-	-	-	-	-	-	0	0	-	-	-	-	1440000	-	-	1	1440000	6.15836	1440000	-	-
O88667	O88667	Rrad	Rrad	GTP-binding protein RAD	2750000	2280000	2770000	3	7800000	6.89209	2600000	0.106657	10.6657	2810000	2230000	1890000	3	6930000	6.84073	2310000	0.20138	20.138	1660000	1440000	684891	3	3784891	6.57805	1261630	0.40538	40.538	3150000	3330000	1920000	3	8400000	6.92428	2800000	0.274071	27.4071
O88685	O88685	Psmc3	Psmc3	26S proteasome regulatory subunit 6A	8730000	9170000	7440000	3	25340000	7.40381	8446670	0.106448	10.6448	12300000	12300000	9450000	3	34050000	7.53212	11350000	0.144973	14.4973	14500000	14100000	16600000	3	45200000	7.65514	15066700	0.0891294	8.91294	18300000	20000000	19600000	3	57900000	7.76268	19300000	0.0460528	4.60528
O88696	O88696	Clpp	Clpp	ATP-dependent Clp protease proteolytic subunit, mitochondrial	4910000	6350000	5610000	3	16870000	7.22712	5623330	0.128054	12.8054	4060000	6190000	3500000	3	13750000	7.1383	4583330	0.309667	30.9667	8230000	5150000	8880000	3	22260000	7.34753	7420000	0.268539	26.8539	6160000	5170000	4990000	3	16320000	7.21272	5440000	0.115809	11.5809
O88712	O88712	Ctbp1	Ctbp1	C-terminal-binding protein 1	2410000	3770000	3660000	3	9840000	6.993	3280000	0.230319	23.0319	4550000	2260000	3310000	3	10120000	7.00518	3373330	0.339816	33.9816	3510000	5360000	4560000	3	13430000	7.12808	4476670	0.207255	20.7255	6120000	4860000	4030000	3	15010000	7.17638	5003330	0.210329	21.0329
O88712;P56546	O88712	Ctbp1;Ctbp2	Ctbp1	C-terminal-binding protein 1	1450000	610826	2550000	3	4610826	6.66378	1536940	0.632754	63.2754	2510000	930501	1750000	3	5190501	6.71521	1730170	0.456566	45.6566	3840000	2830000	3330000	3	10000000	7	3333330	0.151502	15.1502	5090000	5740000	4280000	3	15110000	7.17926	5036670	0.145227	14.5227
O88735	O88735	Map7	Map7	Ensconsin	1840000	-	-	1	1840000	6.26482	1840000	-	-	-	-	-	0	0	-	-	-	-	-	-	-	0	0	-	-	-	-	-	-	-	0	0	-	-	-	-
O88736	O88736	Hsd17b7	Hsd17b7	3-keto-steroid reductase/17-beta-hydroxysteroid dehydrogenase 7	40753.6	-	65093	2	105847	5.02468	52923.3	0.325198	32.5198	59227.7	-	-	1	59227.7	4.77252	59227.7	-	-	-	-	-	0	0	-	-	-	-	-	-	74605.8	1	74605.8	4.87277	74605.8	-	-
O88738	O88738	Birc6	Birc6	Baculoviral IAP repeat-containing protein 6	458904	340496	411341	3	1210741	6.08305	403580	0.147639	14.7639	720571	535429	210497	3	1466497	6.16628	488832	0.528218	52.8218	346145	1050000	243449	3	1639594	6.21474	546531	0.803302	80.3302	257460	234397	155087	3	646944	5.81087	215648	0.249017	24.9017
O88746	O88746	Tom1	Tom1	Target of Myb protein 1	4860000	3920000	4010000	3	12790000	7.10687	4263330	0.121662	12.1662	5050000	6920000	3550000	3	15520000	7.19089	5173330	0.326362	32.6362	6690000	9180000	6090000	3	21960000	7.34163	7320000	0.22384	22.384	6630000	4690000	5180000	3	16500000	7.21748	5500000	0.18342	18.342
O88783	O88783	F5	F5	Coagulation factor V	-	-	-	0	0	-	-	-	-	-	-	-	0	0	-	-	-	-	-	-	-	0	0	-	-	-	-	567771	102447	386547	3	1056765	6.02398	352255	0.665852	66.5852
O88792	O88792	F11r	F11r	Junctional adhesion molecule A	1480000	1410000	2180000	3	5070000	6.70501	1690000	0.251949	25.1949	1120000	1890000	797194	3	3807194	6.58061	1269060	0.442409	44.2409	-	1740000	951600	2	2691600	6.43001	1345800	0.414239	41.4239	871595	847478	1650000	3	3369073	6.52751	1123020	0.406522	40.6522
O88796	O88796	Rpp30	Rpp30	Ribonuclease P protein subunit p30	-	-	-	0	0	-	-	-	-	145583	13747.1	-	2	159330	5.2023	79665	1.17018	117.018	-	-	-	0	0	-	-	-	-	403010	475387	-	2	878397	5.94369	439198	0.116527	11.6527
O88811	O88811	Stam2	Stam2	Signal transducing adapter molecule 2	354164	373096	307102	3	1034362	6.01467	344787	0.0985579	9.85579	547555	451765	584523	3	1583843	6.19971	527948	0.129779	12.9779	1030000	-	-	1	1030000	6.01284	1030000	-	-	791301	1410000	982092	3	3183393	6.50289	1061130	0.298579	29.8579
O88811;P70297	O88811	Stam;Stam2	Stam	Signal transducing adapter molecule 2	153517	115445	93672.9	3	362635	5.55947	120878	0.250581	25.0581	192117	-	-	1	192117	5.28357	192117	-	-	-	-	-	0	0	-	-	-	-	603527	748526	-	2	1352053	6.13099	676026	0.151665	15.1665
O88824	O88824	Jtb	Jtb	Protein JTB	65144.6	52053.1	-	2	117198	5.06892	58598.9	0.157974	15.7974	-	53673.2	-	1	53673.2	4.72976	53673.2	-	-	-	-	-	0	0	-	-	-	-	-	-	-	0	0	-	-	-	-
O88844	O88844	Idh1	Idh1	Isocitrate dehydrogenase [NADP] cytoplasmic	20900000	22900000	17400000	3	61200000	7.78675	20400000	0.136465	13.6465	23000000	20300000	17600000	3	60900000	7.78462	20300000	0.133005	13.3005	33600000	24300000	38500000	3	96400000	7.98408	32133300	0.224462	22.4462	34000000	33700000	36600000	3	104300000	8.01828	34766700	0.045871	4.5871
O88844;P54071	O88844	Idh1;Idh2	Idh1	Isocitrate dehydrogenase [NADP] cytoplasmic	3180000	8830000	16700000	3	28710000	7.45803	9570000	0.709541	70.9541	6600000	5300000	16900000	3	28800000	7.45939	9600000	0.662012	66.2012	9880000	758142	10700000	3	21338142	7.32916	7112710	0.77586	77.586	10700000	7520000	11600000	3	29820000	7.47451	9940000	0.215649	21.5649
O88845	O88845	Akap10	Akap10	A-kinase anchor protein 10, mitochondrial	-	-	-	0	0	-	-	-	-	-	-	-	0	0	-	-	-	-	-	-	-	0	0	-	-	-	-	1820000	1620000	744372	3	4184372	6.62163	1394790	0.41016	41.016
O88848	O88848	Arl6	Arl6	ADP-ribosylation factor-like protein 6	205752	-	-	1	205752	5.31334	205752	-	-	-	-	-	0	0	-	-	-	-	-	-	-	0	0	-	-	-	-	213215	620290	-	2	833505	5.92091	416752	0.690687	69.0687
O88851	O88851	Rbbp9	Rbbp9	Putative hydrolase RBBP9	10900000	8850000	5740000	3	25490000	7.40637	8496670	0.305777	30.5777	9200000	3480000	7140000	3	19820000	7.2971	6606670	0.438505	43.8505	16100000	14400000	15600000	3	46100000	7.6637	15366700	0.0568561	5.68561	22500000	19000000	18300000	3	59800000	7.7767	19933300	0.112886	11.2886
O88878	O88878	Zfand5	Zfand5	AN1-type zinc finger protein 5	-	-	17240	1	17240	4.23654	17240	-	-	45342.8	-	-	1	45342.8	4.65651	45342.8	-	-	-	22823.5	-	1	22823.5	4.35838	22823.5	-	-	-	-	-	0	0	-	-	-	-
O88879	O88879	Apaf1	Apaf1	Apoptotic protease-activating factor 1	-	-	-	0	0	-	-	-	-	-	-	-	0	0	-	-	-	-	-	-	-	0	0	-	-	-	-	-	-	412243	1	412243	5.61515	412243	-	-
O88888	O88888	Apba3	Apba3	Amyloid-beta A4 precursor protein-binding family A member 3	568965	551211	-	2	1120176	6.04929	560088	0.0224143	2.24143	513242	362624	620151	3	1496017	6.17494	498672	0.259449	25.9449	-	-	-	0	0	-	-	-	-	683727	641686	588484	3	1913897	6.28192	637966	0.0748165	7.48165
O88895	O88895	Hdac3	Hdac3	Histone deacetylase 3	-	-	310657	1	310657	5.49228	310657	-	-	-	-	390441	1	390441	5.59156	390441	-	-	-	361193	-	1	361193	5.55774	361193	-	-	-	-	744329	1	744329	5.87176	744329	-	-
O88935	O88935	Syn1	Syn1	Synapsin-1	3010000	1850000	1490000	3	6350000	6.80277	2116670	0.375266	37.5266	1930000	1080000	1200000	3	4210000	6.62428	1403330	0.327817	32.7817	1510000	2270000	1780000	3	5560000	6.74507	1853330	0.20788	20.788	833567	1010000	824145	3	2667712	6.42614	889237	0.11773	11.773
O88935;Q64332	O88935	Syn1;Syn2	Syn1	Synapsin-1	942057	973300	-	2	1915357	6.28225	957678	0.0230684	2.30684	1040000	461898	-	2	1501898	6.17664	750949	0.544351	54.4351	-	-	-	0	0	-	-	-	-	1690000	2020000	-	2	3710000	6.56937	1855000	0.125793	12.5793
O88942	O88942	Nfatc1	Nfatc1	Nuclear factor of activated T-cells, cytoplasmic 1	-	-	-	0	0	-	-	-	-	-	-	-	0	0	-	-	-	-	-	-	-	0	0	-	-	-	-	1680000	-	-	1	1680000	6.22531	1680000	-	-
O88947	O88947	F10	F10	Coagulation factor X	1230000	843620	504446	3	2578066	6.41129	859355	0.422448	42.2448	1670000	1530000	689230	3	3889230	6.58986	1296410	0.409185	40.9185	2100000	2240000	1310000	3	5650000	6.75205	1883330	0.266247	26.6247	1470000	1420000	1510000	3	4400000	6.64345	1466670	0.0307449	3.07449
O88952	O88952	Lin7c	Lin7c	Protein lin-7 homolog C	6320000	7670000	5800000	3	19790000	7.29645	6596670	0.146318	14.6318	6090000	4500000	4050000	3	14640000	7.16554	4880000	0.219626	21.9626	7100000	3920000	7620000	3	18640000	7.27045	6213330	0.322376	32.2376	8710000	7550000	6860000	3	23120000	7.36399	7706670	0.12131	12.131
O88958	O88958	Gnpda1	Gnpda1	Glucosamine-6-phosphate isomerase 1	1340000	2240000	1990000	3	5570000	6.74586	1856670	0.250222	25.0222	2150000	2230000	3320000	3	7700000	6.88649	2566670	0.254661	25.4661	2240000	1750000	2260000	3	6250000	6.79588	2083330	0.138647	13.8647	4160000	3520000	2760000	3	10440000	7.0187	3480000	0.201396	20.1396
O88958;Q9CRC9	O88958	Gnpda1;Gnpda2	Gnpda1	Glucosamine-6-phosphate isomerase 1	1010000	-	-	1	1010000	6.00432	1010000	-	-	661835	-	291524	2	953359	5.97926	476680	0.54932	54.932	-	-	-	0	0	-	-	-	-	2920000	2870000	-	2	5790000	6.76268	2895000	0.0122126	1.22126
O88967	O88967	Yme1l1	Yme1l1	ATP-dependent zinc metalloprotease YME1L1	724173	621526	933521	3	2279220	6.35779	759740	0.209294	20.9294	951299	1190000	918544	3	3059843	6.4857	1019950	0.14528	14.528	476737	1210000	702775	3	2389512	6.37831	796504	0.471447	47.1447	-	219998	311795	2	531793	5.72574	265896	0.244119	24.4119
O88968	O88968	Tcn2	Tcn2	Transcobalamin-2	294608	323405	-	2	618013	5.791	309006	0.0658968	6.58968	151120	102145	1340000	3	1593265	6.20229	531088	1.31987	131.987	-	-	437277	1	437277	5.64076	437277	-	-	857054	710518	31797.9	3	1.59937e+06	6.20395	533123	0.825887	82.5887
O88974	O88974	Setdb1	Setdb1	Histone-lysine N-methyltransferase SETDB1	-	-	-	0	0	-	-	-	-	-	-	-	0	0	-	-	-	-	-	-	-	0	0	-	-	-	-	-	-	-	0	0	-	-	-	-
O88983	O88983	Stx8	Stx8	Syntaxin-8	1010000	683036	1000000	3	2693036	6.43024	897679	0.207149	20.7149	1140000	1710000	914714	3	3764714	6.57573	1254900	0.326642	32.6642	-	-	2010000	1	2010000	6.3032	2010000	-	-	370872	658084	775589	3	1804545	6.25637	601515	0.346133	34.6133
O88986	O88986	Gcat	Gcat	2-amino-3-ketobutyrate coenzyme A ligase, mitochondrial	1210000	1130000	1220000	3	3560000	6.55145	1186670	0.0415692	4.15692	874377	1260000	1550000	3	3684377	6.56636	1228130	0.275979	27.5979	2540000	-	953711	2	3493711	6.54329	1746860	0.642111	64.2111	546630	517794	585505	3	1649929	6.21747	549976	0.0617832	6.17832
O88990;P57780;Q7TPR4;Q9JI91	O88990	Actn1;Actn2;Actn3;Actn4	Actn1	Alpha-actinin-3	49000000	38500000	30500000	3	118000000	8.07188	39333300	0.235884	23.5884	64400000	60700000	6380000	3	131480000	8.11886	43826700	0.741158	74.1158	28200000	10300000	11700000	3	50200000	7.7007	16733300	0.594924	59.4924	49300000	80800000	21800000	3	151900000	8.18156	50633300	0.583066	58.3066
O88990;P57780;Q7TPR4	O88990	Actn1;Actn3;Actn4	Actn1	Alpha-actinin-3	7250000	9230000	7110000	3	23590000	7.37273	7863330	0.15078	15.078	9030000	6940000	8460000	3	24430000	7.38792	8143330	0.132671	13.2671	7320000	2890000	7380000	3	17590000	7.24527	5863330	0.439197	43.9197	29800000	30200000	34100000	3	94100000	7.97359	31366700	0.0757355	7.57355
O88990;Q7TPR4;Q9JI91	O88990	Actn1;Actn2;Actn3	Actn1	Alpha-actinin-3	5580000	5700000	-	2	11280000	7.05231	5640000	0.0150448	1.50448	10200000	4500000	23900000	3	38600000	7.58659	12866700	0.774958	77.4958	12800000	1400000	26200000	3	40400000	7.60638	13466700	0.92179	92.179	49500000	50700000	51800000	3	152000000	8.18184	50666700	0.0227045	2.27045
O88990;Q9JI91	O88990	Actn2;Actn3	Actn2	Alpha-actinin-3	860091	2030000	1060000	3	3950091	6.59661	1316700	0.47526	47.526	1410000	1630000	4360000	3	7400000	6.86923	2466670	0.666227	66.6227	1040000	3960000	3190000	3	8190000	6.91328	2730000	0.554349	55.4349	905340	238186	5960000	3	7103526	6.85147	2367840	1.32134	132.134
O88990	O88990	Actn3	Actn3	Alpha-actinin-3	1270000	-	110405	2	1380405	6.14001	690202	1.188	118.8	658883	240285	-	2	899168	5.95384	449584	0.658372	65.8372	-	-	-	0	0	-	-	-	-	476183	1040000	-	2	1516183	6.18075	758092	0.525898	52.5898
O89001	O89001	Cpd	Cpd	Carboxypeptidase D	611952	590115	135873	3	1337940	6.12644	445980	0.602678	60.2678	309204	547384	168825	3	1025413	6.0109	341804	0.559892	55.9892	-	2360000	-	1	2360000	6.37291	2360000	-	-	689849	556707	871974	3	2118530	6.32603	706177	0.224117	22.4117
O89016	O89016	Abcd4	Abcd4	Lysosomal cobalamin transporter ABCD4	825825	888111	740716	3	2454652	6.38999	818217	0.09043	9.043	620463	861136	410082	3	1891681	6.27685	630560	0.35793	35.793	-	-	377868	1	377868	5.57734	377868	-	-	-	-	-	0	0	-	-	-	-
O89017	O89017	Lgmn	Lgmn	Legumain	2100000	1860000	1500000	3	5460000	6.73719	1820000	0.16593	16.593	2740000	1980000	1170000	3	5890000	6.77012	1963330	0.399898	39.9898	2120000	2720000	2570000	3	7410000	6.86982	2470000	0.126417	12.6417	3420000	3550000	3450000	3	10420000	7.01787	3473330	0.0195975	1.95975
O89020	O89020	Afm	Afm	Afamin	4180000	2310000	1230000	3	7720000	6.88762	2573330	0.579997	57.9997	4590000	2780000	1670000	3	9040000	6.95617	3013330	0.489132	48.9132	11100000	7750000	6580000	3	25430000	7.40535	8476670	0.276758	27.6758	3300000	3130000	2930000	3	9360000	6.97128	3120000	0.0593598	5.93598
O89023	O89023	Tpp1	Tpp1	Tripeptidyl-peptidase 1	2320000	2090000	1270000	3	5680000	6.75435	1893330	0.291515	29.1515	2070000	2860000	793481	3	5723481	6.75766	1907830	0.54657	54.657	3790000	3270000	5590000	3	12650000	7.10209	4216670	0.288718	28.8718	2560000	3110000	3660000	3	9330000	6.96988	3110000	0.176849	17.6849
O89032	O89032	Sh3pxd2a	Sh3pxd2a	SH3 and PX domain-containing protein 2A	-	-	-	0	0	-	-	-	-	-	-	-	0	0	-	-	-	-	-	-	-	0	0	-	-	-	-	94699.3	-	173370	2	268069	5.42825	134035	0.415031	41.5031
O89051	O89051	Itm2b	Itm2b	Integral membrane protein 2B	2950000	2970000	2770000	3	8690000	6.93902	2896670	0.038027	3.8027	2030000	2690000	1700000	3	6420000	6.80754	2140000	0.235553	23.5553	1870000	2710000	1620000	3	6200000	6.79239	2066670	0.276287	27.6287	785923	773370	1190000	3	2749293	6.43922	916431	0.258613	25.8613
O89053	O89053	Coro1a	Coro1a	Coronin-1A	1560000	2120000	1490000	3	5170000	6.71349	1723330	0.200369	20.0369	1860000	1500000	1030000	3	4390000	6.64246	1463330	0.284428	28.4428	3520000	1530000	1550000	3	6600000	6.81954	2200000	0.519635	51.9635	7860000	6530000	5580000	3	19970000	7.30038	6656670	0.172048	17.2048
O89053;Q9WUM4	O89053	Coro1a;Coro1c	Coro1a	Coronin-1A	-	182446	-	1	182446	5.26113	182446	-	-	-	-	-	0	0	-	-	-	-	-	-	-	0	0	-	-	-	-	1660000	1860000	1070000	3	4590000	6.66181	1530000	0.268452	26.8452
O89079	O89079	Cope	Cope	Coatomer subunit epsilon	2990000	3430000	1060000	3	7480000	6.8739	2493330	0.505607	50.5607	2840000	4050000	3000000	3	9890000	6.9952	3296670	0.199381	19.9381	3650000	2950000	3360000	3	9960000	6.99826	3320000	0.105937	10.5937	5380000	2750000	3250000	3	11380000	7.05614	3793330	0.368186	36.8186
O89084	O89084	Pde4a	Pde4a	cAMP-specific 3',5'-cyclic phosphodiesterase 4A	566973	664066	627687	3	1858726	6.26922	619575	0.0791706	7.91706	656011	389129	-	2	1045140	6.01917	522570	0.361127	36.1127	697509	424675	358905	3	1481089	6.17058	493696	0.363673	36.3673	247391	262062	129540	3	638993	5.8055	212998	0.341073	34.1073
O89084;Q01063	O89084	Pde4a;Pde4d	Pde4a	cAMP-specific 3',5'-cyclic phosphodiesterase 4A	640169	582399	345978	3	1568546	6.1955	522849	0.298125	29.8125	651612	501692	-	2	1153304	6.06194	576652	0.183836	18.3836	-	1590000	1440000	2	3030000	6.48144	1515000	0.0700106	7.00106	294344	276988	277285	3	848617	5.92871	282872	0.0351249	3.51249
O89086	O89086	Rbm3	Rbm3	RNA-binding protein 3	1600000	1680000	1230000	3	4510000	6.65418	1503330	0.159691	15.9691	3630000	5530000	1510000	3	10670000	7.02816	3556670	0.565418	56.5418	2060000	862898	2450000	3	5372898	6.73021	1790970	0.461789	46.1789	3500000	4530000	5110000	3	13140000	7.1186	4380000	0.186168	18.6168
O89103	O89103	Cd93	Cd93	Complement component C1q receptor	615600	608437	708018	3	1932055	6.28602	644018	0.0862412	8.62412	924034	933144	-	2	1857178	6.26885	928589	0.00693713	0.693713	1000000	241645	1170000	3	2411645	6.38231	803882	0.61486	61.486	781995	1030000	197290	3	2009285	6.30304	669762	0.638361	63.8361
O89104	O89104	Sypl2	Sypl2	Synaptophysin-like protein 2	103272	32422.1	-	2	135694	5.13256	67847	0.738403	73.8403	-	118910	-	1	118910	5.07522	118910	-	-	-	-	-	0	0	-	-	-	-	-	-	-	0	0	-	-	-	-
O89106	O89106	Fhit	Fhit	Bis(5'-adenosyl)-triphosphatase	208852	455172	-	2	664024	5.82218	332012	0.524603	52.4603	-	867374	-	1	867374	5.93821	867374	-	-	814873	1210000	-	2	2024873	6.3064	1012440	0.275965	27.5965	1030000	110949	-	2	1140949	6.05727	570474	1.13917	113.917
O89110	O89110	Casp8	Casp8	Caspase-8	-	-	85427.2	1	85427.2	4.9316	85427.2	-	-	-	351361	79238.7	2	430600	5.63407	215300	0.893728	89.3728	258062	95046.5	-	2	353108	5.54791	176554	0.652884	65.2884	201666	298412	412457	3	912535	5.96025	304178	0.346881	34.6881
O89112	O89112	Lancl1	Lancl1	Glutathione S-transferase LANCL1	2010000	1940000	1530000	3	5480000	6.73878	1826670	0.141949	14.1949	2260000	2050000	2500000	3	6810000	6.83315	2270000	0.0991923	9.91923	1720000	1150000	1320000	3	4190000	6.62221	1396670	0.209522	20.9522	4430000	5260000	4850000	3	14540000	7.16256	4846670	0.0856279	8.56279
O89114	O89114	Dnajb5	Dnajb5	DnaJ homolog subfamily B member 5	987733	828851	1220000	3	3036584	6.48239	1012190	0.194348	19.4348	851050	1330000	1270000	3	3451050	6.53795	1150350	0.226828	22.6828	748706	-	-	1	748706	5.87431	748706	-	-	1050000	1110000	1100000	3	3260000	6.51322	1086670	0.0295818	2.95818
O89116	O89116	Vti1a	Vti1a	Vesicle transport through interaction with t-SNAREs homolog 1A	622999	284844	506909	3	1414752	6.15068	471584	0.364353	36.4353	406674	-	-	1	406674	5.60925	406674	-	-	-	-	-	0	0	-	-	-	-	350401	-	-	1	350401	5.54457	350401	-	-
P00158	P00158	Mt-Cyb	Mt-Cyb	Cytochrome b	2660000	-	-	1	2660000	6.42488	2660000	-	-	838926	-	-	1	838926	5.92372	838926	-	-	-	-	-	0	0	-	-	-	-	810540	514747	-	2	1325287	6.12231	662644	0.315641	31.5641
P00329	P00329	Adh1	Adh1	Alcohol dehydrogenase 1	8940000	7920000	9110000	3	25970000	7.41447	8656670	0.0743484	7.43484	8380000	6940000	6170000	3	21490000	7.33224	7163330	0.156603	15.6603	8260000	7890000	10100000	3	26250000	7.41913	8750000	0.135278	13.5278	4950000	4290000	4590000	3	13830000	7.14082	4610000	0.071682	7.1682
P00375	P00375	Dhfr	Dhfr	Dihydrofolate reductase	222022	246027	-	2	468049	5.67029	234024	0.0725313	7.25313	246177	-	-	1	246177	5.39125	246177	-	-	-	-	-	0	0	-	-	-	-	910695	847553	-	2	1758248	6.24508	879124	0.0507871	5.07871
P00397	P00397	Mtco1	Mtco1	Cytochrome c oxidase subunit 1	3550000	2620000	1260000	3	7430000	6.87099	2476670	0.465024	46.5024	1640000	1240000	-	2	2880000	6.45939	1440000	0.196419	19.6419	-	-	-	0	0	-	-	-	-	401766	181462	-	2	583228	5.76584	291614	0.534194	53.4194
P00405	P00405	Mtco2	Mtco2	Cytochrome c oxidase subunit 2	212000000	221000000	36200000	3	469200000	8.67136	156400000	0.666199	66.6199	53600000	151000000	99400000	3	304000000	8.48287	101333000	0.480876	48.0876	160000000	115000000	311000000	3	586000000	8.7679	195333000	0.525594	52.5594	36800000	24500000	67200000	3	128500000	8.1089	42833300	0.513153	51.3153
P00416	P00416	mt-Co3	mt-Co3	Cytochrome c oxidase subunit 3	493378	2250000	-	2	2743378	6.43829	1371690	0.90554	90.554	312334	293457	1280000	3	1885791	6.27549	628597	0.897571	89.7571	1480000	-	2120000	2	3600000	6.5563	1800000	0.251416	25.1416	558864	411751	602239	3	1572854	6.19669	524285	0.190433	19.0433
P00493	P00493	Hprt1	Hprt1	Hypoxanthine-guanine phosphoribosyltransferase	2020000	2490000	1850000	3	6360000	6.80346	2120000	0.156373	15.6373	2320000	1980000	3690000	3	7990000	6.90255	2663330	0.339884	33.9884	2860000	2220000	2100000	3	7180000	6.85612	2393330	0.170714	17.0714	6500000	6150000	2900000	3	15550000	7.19173	5183330	0.382988	38.2988
P00687	P00687	Amy1	Amy1	Alpha-amylase 1	285701	209973	262266	3	757940	5.87963	252647	0.153454	15.3454	439386	-	118191	2	557577	5.7463	278788	0.814665	81.4665	577570	513593	456965	3	1548128	6.18981	516043	0.116928	11.6928	230945	231733	197181	3	659859	5.81945	219953	0.0896785	8.96785
P00848	P00848	Mtatp6	Mtatp6	ATP synthase subunit a	9360000	7170000	4100000	3	20630000	7.3145	6876670	0.384233	38.4233	3420000	11100000	1910000	3	16430000	7.21564	5476670	0.899841	89.9841	439143	392652	139304	3	971099	5.98726	323700	0.498531	49.8531	165623	-	103618	2	269241	5.43014	134620	0.325687	32.5687
P00920	P00920	Ca2	Ca2	Carbonic anhydrase 2	16800000	17300000	13800000	3	47900000	7.68034	15966700	0.118558	11.8558	14000000	12400000	12600000	3	39000000	7.59106	13000000	0.06706	6.706	62200000	36600000	51000000	3	149800000	8.17551	49933300	0.257008	25.7008	57100000	47100000	52900000	3	157100000	8.19618	52366700	0.0958871	9.58871
P01027	P01027	C3	C3	Complement C3	31800000	20200000	12700000	3	64700000	7.8109	21566700	0.446201	44.6201	33200000	19200000	9480000	3	61880000	7.79155	20626700	0.578095	57.8095	52600000	43500000	38700000	3	134800000	8.12969	44933300	0.157121	15.7121	32500000	28500000	32600000	3	93600000	7.97128	31200000	0.0749616	7.49616
P01029	P01029	C4b	C4b	Complement C4-B	2510000	1300000	915011	3	4725011	6.6744	1575000	0.528441	52.8441	2270000	1370000	954811	3	4594811	6.66227	1531600	0.438966	43.8966	2850000	3080000	3190000	3	9120000	6.95999	3040000	0.0570702	5.70702	2240000	1790000	3730000	3	7760000	6.88986	2586670	0.392551	39.2551
P01633	P01633	Igkv6-17	Igkv6-17	Immunoglobulin kappa chain variable 6-17	-	1750000	-	1	1750000	6.24304	1750000	-	-	1600000	1290000	-	2	2890000	6.4609	1445000	0.151698	15.1698	4920000	4450000	5410000	3	14780000	7.16967	4926670	0.097436	9.7436	2290000	2180000	3810000	3	8280000	6.91803	2760000	0.330068	33.0068
P01639	P01639	Igkv9-120	Igkv9-120	Immunoglobulin kappa chain variable 9-120	-	-	-	0	0	-	-	-	-	-	-	-	0	0	-	-	-	-	-	-	-	0	0	-	-	-	-	206367	-	137945	2	344312	5.53695	172156	0.281034	28.1034
P01642	P01642	Gm10881	Gm10881	Ig kappa chain V-V region L7 (Fragment)	1280000	-	247823	2	1527823	6.18407	763912	0.955424	95.5424	633727	692565	-	2	1326292	6.12264	663146	0.0627384	6.27384	1130000	1850000	1540000	3	4520000	6.65514	1506670	0.239705	23.9705	676448	-	1110000	2	1786448	6.25199	893224	0.343215	34.3215
P01675;P01676;P01677;P01678;P01679	P01675			Ig kappa chain V-VI region XRPC 44	396822	140398	-	2	537220	5.73015	268610	0.675028	67.5028	428704	-	-	1	428704	5.63216	428704	-	-	-	-	-	0	0	-	-	-	-	1330000	1300000	-	2	2630000	6.41996	1315000	0.0161317	1.61317
P01741	P01741			Ig heavy chain V region	-	102077	-	1	102077	5.00893	102077	-	-	207005	-	-	1	207005	5.31598	207005	-	-	257396	-	-	1	257396	5.4106	257396	-	-	-	132961	-	1	132961	5.12372	132961	-	-
P01754;P06328	P01754	Ighv1-62-3;Ighv1-72	Ighv1-62-3	Ig heavy chain V region 1-62-3	-	-	-	0	0	-	-	-	-	-	-	-	0	0	-	-	-	-	884408	337970	736970	3	1959348	6.29211	653116	0.432856	43.2856	489194	368385	351364	3	1208943	6.08241	402981	0.186476	18.6476
P01758	P01758	Igh-VJ558	Igh-VJ558	Ig heavy chain V region 108A	-	-	-	0	0	-	-	-	-	74410.5	-	-	1	74410.5	4.87163	74410.5	-	-	-	-	-	0	0	-	-	-	-	126994	162410	-	2	289404	5.4615	144702	0.173065	17.3065
P01786;P01787;P01788;P01789;P01790;P01791;P01792;P01793;P01794	P01786			Ig heavy chain V region MOPC 47A	-	-	432921	1	432921	5.63641	432921	-	-	-	418025	-	1	418025	5.6212	418025	-	-	-	-	-	0	0	-	-	-	-	-	-	422865	1	422865	5.6262	422865	-	-
P01801	P01801			Ig heavy chain V-III region J606	277737	142338	-	2	420075	5.62333	210038	0.455831	45.5831	317928	161408	-	2	479336	5.68064	239668	0.46179	46.179	-	288549	-	1	288549	5.46022	288549	-	-	43936	43028.5	41977.1	3	128942	5.11039	42980.5	0.0228087	2.28087
P01810	P01810			Ig heavy chain V region J539	2690000	2410000	2360000	3	7460000	6.87274	2486670	0.0715245	7.15245	2630000	2270000	-	2	4900000	6.6902	2450000	0.103901	10.3901	-	-	-	0	0	-	-	-	-	4300000	4520000	3070000	3	11890000	7.07518	3963330	0.197165	19.7165
P01831	P01831	Thy1	Thy1	Thy-1 membrane glycoprotein	5930000	6210000	5470000	3	17610000	7.24576	5870000	0.0636509	6.36509	5440000	4810000	4650000	3	14900000	7.17319	4966670	0.084091	8.4091	7200000	3470000	5310000	3	15980000	7.20358	5326670	0.350136	35.0136	8780000	11500000	7970000	3	28250000	7.45102	9416670	0.196366	19.6366
P01837	P01837	Igkc	Igkc	Immunoglobulin kappa constant	1980000	3020000	1980000	3	6980000	6.84386	2326670	0.258071	25.8071	1470000	2740000	3420000	3	7630000	6.88252	2543330	0.38916	38.916	22500000	24500000	20300000	3	67300000	7.82802	22433300	0.0936461	9.36461	11800000	9700000	6230000	3	27730000	7.44295	9243330	0.304321	30.4321
P01844;P01845	P01844	Iglc2;Iglc3	Iglc2	Ig lambda-2 chain C region	217721	291194	62405.8	3	571321	5.75688	190440	0.613359	61.3359	143791	93858	656383	3	894032	5.95135	298011	1.0448	104.48	171138	68805.8	-	2	239944	5.38011	119972	0.60314	60.314	33118.4	-	25892.1	2	59010.5	4.77093	29505.2	0.173182	17.3182
P01863;P01865	P01863	Igh-1a;Ighg	Igh-1a	Ig gamma-2A chain C region, A allele	2060000	1420000	-	2	3480000	6.54158	1740000	0.260085	26.0085	2830000	1100000	-	2	3930000	6.59439	1965000	0.622542	62.2542	-	-	473185	1	473185	5.67503	473185	-	-	933537	862477	-	2	1796014	6.25431	898007	0.0559539	5.59539
P01867	P01867	Ighg2b	Ighg2b	Immunoglobulin heavy constant gamma 2B	5440000	4960000	-	2	10400000	7.01703	5200000	0.0652714	6.52714	6030000	4300000	-	2	10330000	7.0141	5165000	0.236843	23.6843	10800000	13000000	9070000	3	32870000	7.5168	10956700	0.17977	17.977	7380000	8170000	8890000	3	24440000	7.3881	8146670	0.0927091	9.27091
P01868;P01869	P01868	Ighg1	Ighg1	Ig gamma-1 chain C region secreted form	33600000	38500000	17200000	3	89300000	7.95085	29766700	0.374762	37.4762	35700000	22400000	8270000	3	66370000	7.82197	22123300	0.620028	62.0028	85000000	79100000	80200000	3	244300000	8.38792	81433300	0.0385273	3.85273	52000000	35600000	48500000	3	136100000	8.13386	45366700	0.190389	19.0389
P01872	P01872	Ighm	Ighm	Immunoglobulin heavy constant mu	1580000	1510000	1130000	3	4220000	6.62531	1406670	0.17214	17.214	1890000	2140000	704906	3	4734906	6.67531	1578300	0.485739	48.5739	6960000	5600000	5820000	3	18380000	7.26435	6126670	0.119155	11.9155	3730000	3620000	3170000	3	10520000	7.02202	3506670	0.0846114	8.46114
P01887	P01887	B2m	B2m	Beta-2-microglobulin	12600000	15300000	11600000	3	39500000	7.5966	13166700	0.145366	14.5366	14900000	14200000	17500000	3	46600000	7.66839	15533300	0.111938	11.1938	34400000	39600000	30300000	3	104300000	8.01828	34766700	0.13406	13.406	31100000	27000000	32300000	3	90400000	7.95617	30133300	0.0922264	9.22264
P01897;P01899;P01901;P04223	P01897	H2-D1;H2-K1;H2-L	H2-D1	H-2 class I histocompatibility antigen, L-D alpha chain	-	-	-	0	0	-	-	-	-	-	-	-	0	0	-	-	-	-	-	-	-	0	0	-	-	-	-	57623.8	-	134696	2	192320	5.28402	96159.9	0.566746	56.6746
P01897;P01898;P01899;P01901;P04223	P01897	H2-D1;H2-K1;H2-L;H2-Q10	H2-D1	H-2 class I histocompatibility antigen, L-D alpha chain	4870000	6200000	-	2	11070000	7.04415	5535000	0.16991	16.991	4180000	4940000	-	2	9120000	6.95999	4560000	0.117851	11.7851	-	-	-	0	0	-	-	-	-	7140000	4930000	-	2	12070000	7.08171	6035000	0.258941	25.8941
P01897;P01899	P01897	H2-D1;H2-L	H2-D1	H-2 class I histocompatibility antigen, L-D alpha chain	2600000	3300000	3450000	3	9350000	6.97081	3116670	0.145569	14.5569	2890000	3620000	5910000	3	12420000	7.09412	4140000	0.380609	38.0609	4170000	4900000	4550000	3	13620000	7.13418	4540000	0.0804191	8.04191	3580000	2470000	4150000	3	10200000	7.0086	3400000	0.251277	25.1277
P01897	P01897	H2-L	H2-L	H-2 class I histocompatibility antigen, L-D alpha chain	2360000	2050000	2150000	3	6560000	6.8169	2186670	0.0723564	7.23564	1930000	1880000	1130000	3	4940000	6.69373	1646670	0.272152	27.2152	-	-	-	0	0	-	-	-	-	2070000	1200000	1010000	3	4280000	6.63144	1426670	0.396157	39.6157
P01897;P01898	P01897	H2-L;H2-Q10	H2-L	H-2 class I histocompatibility antigen, L-D alpha chain	617133	-	-	1	617133	5.79038	617133	-	-	777440	-	-	1	777440	5.89067	777440	-	-	1150000	2580000	1890000	3	5620000	6.74974	1873330	0.38175	38.175	820983	617635	559054	3	1997672	6.30052	665891	0.206446	20.6446
P01898;P01899	P01898	H2-D1;H2-Q10	H2-D1	H-2 class I histocompatibility antigen, Q10 alpha chain	1050000	1010000	-	2	2060000	6.31387	1030000	0.0274605	2.74605	1030000	1060000	-	2	2090000	6.32015	1045000	0.0202997	2.02997	-	-	-	0	0	-	-	-	-	2380000	1810000	2270000	3	6460000	6.81023	2153330	0.140424	14.0424
P01898	P01898	H2-Q10	H2-Q10	H-2 class I histocompatibility antigen, Q10 alpha chain	411382	459172	137497	3	1008051	6.00348	336017	0.516569	51.6569	487817	723322	526192	3	1737331	6.23988	579110	0.21819	21.819	1710000	1440000	1780000	3	4930000	6.69285	1643330	0.109251	10.9251	1150000	1040000	806198	3	2996198	6.47657	998733	0.1758	17.58
P01899	P01899	H2-D1	H2-D1	H-2 class I histocompatibility antigen, D-B alpha chain	-	-	-	0	0	-	-	-	-	-	-	-	0	0	-	-	-	-	-	-	-	0	0	-	-	-	-	777380	502815	385884	3	1666079	6.2217	555360	0.361869	36.1869
P01899;P01901;P04223	P01899	H2-D1;H2-K1	H2-D1	H-2 class I histocompatibility antigen, D-B alpha chain	1040000	740746	670846	3	2451592	6.38945	817197	0.239957	23.9957	1050000	1750000	320215	3	3120215	6.49418	1040070	0.687399	68.7399	949053	1080000	898480	3	2927533	6.4665	975844	0.0959976	9.59976	845421	1120000	1150000	3	3115421	6.49352	1038470	0.161641	16.1641
P01901	P01901	H2-K1	H2-K1	H-2 class I histocompatibility antigen, K-B alpha chain	-	-	-	0	0	-	-	-	-	-	-	-	0	0	-	-	-	-	-	-	-	0	0	-	-	-	-	438551	434732	187546	3	1060829	6.02565	353610	0.406742	40.6742
P01901;P04223	P01901	H2-K1	H2-K1	H-2 class I histocompatibility antigen, K-B alpha chain	137983	224998	-	2	362981	5.55988	181490	0.33902	33.902	154561	-	-	1	154561	5.1891	154561	-	-	-	-	-	0	0	-	-	-	-	371706	390050	183967	3	945723	5.97576	315241	0.361806	36.1806
P01942	P01942	Hba	Hba	Hemoglobin subunit alpha	2440000000	1910000000	1130000000	3	5480000000	9.73878	1826670000	0.360747	36.0747	2550000000	1110000000	1760000000	3	5420000000	9.734	1806670000	0.399151	39.9151	4890000000	1830000000	3960000000	3	10680000000	10.0286	3560000000	0.440653	44.0653	8390000000	4180000000	3940000000	3	16510000000	10.2177	5503330000	0.45478	45.478
P02088;P02089	P02088	Hbb-b1;Hbb-b2	Hbb-b1	Hemoglobin subunit beta-1	2210000000	5650000000	2890000000	3	10750000000	10.0314	3583330000	0.508408	50.8408	6080000000	1880000000	3150000000	3	11110000000	10.0457	3703330000	0.581633	58.1633	367000000	2560000000	4240000000	3	7167000000	9.85534	2389000000	0.812957	81.2957	8840000000	6080000000	3470000000	3	18390000000	10.2646	6130000000	0.438067	43.8067
P02088	P02088	Hbb-b1	Hbb-b1	Hemoglobin subunit beta-1	5220000000	3100000000	1690000000	3	10010000000	10.0004	3336670000	0.532526	53.2526	5280000000	2260000000	3320000000	3	10860000000	10.0358	3620000000	0.423256	42.3256	6400000000	9270000000	11100000000	3	26770000000	10.4276	8923330000	0.265495	26.5495	6730000000	5520000000	8380000000	3	20630000000	10.3145	6876670000	0.208768	20.8768
P02089	P02089	Hbb-b2	Hbb-b2	Hemoglobin subunit beta-2	687000000	1050000000	584000000	3	2321000000	9.36568	773667000	0.316403	31.6403	1360000000	484000000	1090000000	3	2934000000	9.46746	978000000	0.458703	45.8703	3220000000	2760000000	2110000000	3	8090000000	9.90795	2696670000	0.206812	20.6812	1730000000	1710000000	1330000000	3	4770000000	9.67852	1590000000	0.141754	14.1754
P02104;P04444	P02104	Hbb-bh1;Hbb-y	Hbb-bh1	Hemoglobin subunit epsilon-Y2	1460000	1480000	606671	3	3546671	6.54982	1182220	0.4217	42.17	1710000	933593	1270000	3	3913593	6.59258	1304530	0.298463	29.8463	2970000	440973	1630000	3	5040973	6.70251	1680320	0.752988	75.2988	3930000	1740000	2180000	3	7850000	6.89487	2616670	0.442724	44.2724
P02301;P68433;P84228;P84244	P02301	H3-3b;H3-5;H3c11;H3c15	H3-3b	Histone H3.3C	351000000	893000000	239000000	3	1483000000	9.17114	494333000	0.707554	70.7554	188000000	250000000	314000000	3	752000000	8.87622	250667000	0.25134	25.134	580000000	413000000	823000000	3	1816000000	9.25912	605333000	0.34059	34.059	779000000	706000000	649000000	3	2134000000	9.32919	711333000	0.0916081	9.16081
P02463	P02463	Col4a1	Col4a1	Collagen alpha-1(IV) chain	13300000	11300000	10100000	3	34700000	7.54033	11566700	0.139762	13.9762	8100000	21000000	2450000	3	31550000	7.499	10516700	0.904108	90.4108	10900000	7150000	12600000	3	30650000	7.48643	10216700	0.272938	27.2938	5120000	5310000	828822	3	11258822	7.05149	3752940	0.675242	67.5242
P02468	P02468	Lamc1	Lamc1	Laminin subunit gamma-1	31900000	29600000	25700000	3	87200000	7.94052	29066700	0.107829	10.7829	30600000	38400000	19700000	3	88700000	7.94792	29566700	0.31768	31.768	38800000	19600000	36900000	3	95300000	7.97909	31766700	0.333034	33.3034	16200000	19000000	14100000	3	49300000	7.69285	16433300	0.149593	14.9593
P02468;Q9R0B6	P02468	Lamc1;Lamc3	Lamc1	Laminin subunit gamma-1	2810000	1340000	1890000	3	6040000	6.78104	2013330	0.368901	36.8901	2460000	1110000	484781	3	4054781	6.60797	1351590	0.746917	74.6917	-	-	-	0	0	-	-	-	-	2340000	2040000	135891	3	4515891	6.65474	1505300	0.794122	79.4122
P02469	P02469	Lamb1	Lamb1	Laminin subunit beta-1	13700000	14400000	11800000	3	39900000	7.60097	13300000	0.101155	10.1155	13300000	15600000	10400000	3	39300000	7.59439	13100000	0.198913	19.8913	22000000	13000000	23400000	3	58400000	7.76641	19466700	0.289925	28.9925	5630000	5010000	4540000	3	15180000	7.18127	5060000	0.108047	10.8047
P02535	P02535	Krt10	Krt10	Keratin, type I cytoskeletal 10	277000000	228000000	321000000	3	826000000	8.91698	275333000	0.168968	16.8968	480000000	233000000	374000000	3	1087000000	9.03623	362333000	0.341985	34.1985	1390000000	366000000	1460000000	3	3216000000	9.50732	1072000000	0.571283	57.1283	123000000	147000000	204000000	3	474000000	8.67578	158000000	0.263325	26.3325
P02535;Q61414;Q61781;Q8VCW2;Q9Z2K1;Q9Z320	P02535	Krt10;Krt14;Krt15;Krt16;Krt25;Krt27	Krt10	Keratin, type I cytoskeletal 10	274000000	390000000	130000000	3	794000000	8.89982	264667000	0.492132	49.2132	246000000	260000000	175000000	3	681000000	8.83315	227000000	0.200767	20.0767	1050000000	187000000	857000000	3	2094000000	9.32098	698000000	0.648909	64.8909	102000000	98900000	179000000	3	379900000	8.57967	126633000	0.358336	35.8336
P02535;P08730	P02535	Krt10;Krt13	Krt10	Keratin, type I cytoskeletal 10	100000000	117000000	167000000	3	384000000	8.58433	128000000	0.272095	27.2095	162000000	62200000	152000000	3	376200000	8.57542	125400000	0.438283	43.8283	312000000	75400000	258000000	3	645400000	8.80983	215133000	0.576332	57.6332	37300000	15000000	38000000	3	90300000	7.95569	30100000	0.434607	43.4607
P02535;P08730;Q61414	P02535	Krt10;Krt13;Krt15	Krt10	Keratin, type I cytoskeletal 10	32000000	901589	19000000	3	51901589	7.71518	17300500	0.902788	90.2788	21300000	-	4280000	2	25580000	7.4079	12790000	0.940966	94.0966	4760000	29700000	3430000	3	37890000	7.57852	12630000	1.17166	117.166	977475	9460000	20600000	3	31037475	7.49189	10345800	0.951225	95.1225
P02802	P02802	Mt1	Mt1	Metallothionein-1	-	-	10421	1	10421	4.01791	10421	-	-	-	-	-	0	0	-	-	-	-	-	122710	-	1	122710	5.08888	122710	-	-	-	-	-	0	0	-	-	-	-
P03888	P03888	Mtnd1	Mtnd1	NADH-ubiquinone oxidoreductase chain 1	11600000	10300000	7400000	3	29300000	7.46687	9766670	0.220156	22.0156	6380000	11100000	14300000	3	31780000	7.50215	10593300	0.376108	37.6108	-	2230000	3670000	2	5900000	6.77085	2950000	0.345164	34.5164	2520000	2530000	2470000	3	7520000	6.87622	2506670	0.012824	1.2824
P03893	P03893	mt-Nd2	mt-Nd2	NADH-ubiquinone oxidoreductase chain 2	3170000	108605	-	2	3278605	6.51569	1639300	1.32052	132.052	505256	-	-	1	505256	5.70351	505256	-	-	-	-	309417	1	309417	5.49054	309417	-	-	817431	216737	-	2	1034168	6.01459	517084	0.821443	82.1443
P03899	P03899	mt-Nd3	mt-Nd3	NADH-ubiquinone oxidoreductase chain 3	13500000	12400000	14300000	3	40200000	7.60423	13400000	0.0711895	7.11895	6500000	21000000	6650000	3	34150000	7.53339	11383300	0.73165	73.165	-	-	4390000	1	4390000	6.64246	4390000	-	-	1910000	1500000	767920	3	4177920	6.62096	1392640	0.415441	41.5441
P03903	P03903	Mtnd4l	Mtnd4l	NADH-ubiquinone oxidoreductase chain 4L	66295.1	-	-	1	66295.1	4.82148	66295.1	-	-	-	-	-	0	0	-	-	-	-	-	-	-	0	0	-	-	-	-	-	-	-	0	0	-	-	-	-
P03911	P03911	Mtnd4	Mtnd4	NADH-ubiquinone oxidoreductase chain 4	31100000	27200000	13800000	3	72100000	7.85794	24033300	0.377572	37.7572	16500000	28700000	11900000	3	57100000	7.75664	19033300	0.456136	45.6136	5440000	2770000	3250000	3	11460000	7.05918	3820000	0.372602	37.2602	4100000	3040000	3560000	3	10700000	7.02938	3566670	0.148607	14.8607
P03921	P03921	Mtnd5	Mtnd5	NADH-ubiquinone oxidoreductase chain 5	41200000	32100000	31900000	3	105200000	8.02202	35066700	0.151499	15.1499	19300000	38300000	28000000	3	85600000	7.93247	28533300	0.333337	33.3337	20800000	20100000	26900000	3	67800000	7.83123	22600000	0.165501	16.5501	2800000	2380000	5520000	3	10700000	7.02938	3566670	0.477931	47.7931
P03930	P03930	Mtatp8	Mtatp8	ATP synthase protein 8	64900000	42200000	51000000	3	158100000	8.19893	52700000	0.217174	21.7174	32700000	65000000	50100000	3	147800000	8.16967	49266700	0.328135	32.8135	-	-	-	0	0	-	-	-	-	3500000	3390000	4600000	3	11490000	7.06032	3830000	0.174701	17.4701
P03953	P03953	Cfd	Cfd	Complement factor D	1010000	876696	-	2	1886696	6.2757	943348	0.0999209	9.99209	859476	866695	219787	3	1945958	6.28913	648653	0.572612	57.2612	1320000	-	1730000	2	3050000	6.4843	1525000	0.190107	19.0107	1600000	1690000	1130000	3	4420000	6.64542	1473330	0.20411	20.411
P03958	P03958	Ada	Ada	Adenosine deaminase	367239	389000	-	2	756239	5.87866	378120	0.0406944	4.06944	346710	-	358321	2	705031	5.84821	352516	0.0232904	2.32904	388930	458973	-	2	847903	5.92835	423952	0.116824	11.6824	1280000	722255	505112	3	2507367	6.39922	835789	0.478261	47.8261
P03975	P03975	Iap	Iap	IgE-binding protein	816420	643003	953580	3	2413003	6.38256	804334	0.193503	19.3503	535834	617553	82342.3	3	1.23573e+06	6.09192	411910	0.699968	69.9968	-	230239	639650	2	869889	5.93946	434944	0.665596	66.5596	401315	277852	171691	3	850858	5.92986	283619	0.405193	40.5193
P03995;P07744;P11679;P20152;P50446;Q3UV17;Q8VED5;Q922U2;Q9DCV7	P03995	Gfap;Krt4;Krt5;Krt6a;Krt7;Krt76;Krt79;Krt8;Vim	Gfap	Glial fibrillary acidic protein	-	-	-	0	0	-	-	-	-	-	-	-	0	0	-	-	-	-	598826	-	-	1	598826	5.7773	598826	-	-	2240000	5750000	3530000	3	11520000	7.06145	3840000	0.462348	46.2348
P03995;P20152;P31001	P03995	Des;Gfap;Vim	Des	Glial fibrillary acidic protein	178000000	226000000	138000000	3	542000000	8.734	180667000	0.243878	24.3878	234000000	160000000	202000000	3	596000000	8.77525	198667000	0.186808	18.6808	195000000	140000000	173000000	3	508000000	8.70586	169333000	0.163481	16.3481	315000000	415000000	393000000	3	1123000000	9.05038	374333000	0.140379	14.0379
P03995;P07744;P11679;P20152;P50446;Q3UV17;Q8BGZ7;Q8VED5;Q922U2;Q99M73;Q9DCV7;Q9Z2T6	P03995	Gfap;Krt4;Krt5;Krt6a;Krt7;Krt75;Krt76;Krt79;Krt8;Krt84;Krt85;Vim	Gfap	Glial fibrillary acidic protein	1540000	4920000	179448	3	6639448	6.82213	2213150	1.10291	110.291	695866	1720000	4970000	3	7385866	6.8684	2461960	0.906424	90.6424	24800000	3400000	34600000	3	62800000	7.79796	20933300	0.762198	76.2198	35700000	53200000	26400000	3	115300000	8.06183	38433300	0.354054	35.4054
P03995;Q6NXH9;Q9DCV7;Q9Z2T6	P03995	Gfap;Krt7;Krt73;Krt85	Gfap	Glial fibrillary acidic protein	316019	-	4800000	2	5116019	6.70893	2558010	1.2395	123.95	299973	-	9960000	2	10259973	7.01115	5129990	1.33152	133.152	10300000	8140000	8580000	3	27020000	7.43169	9006670	0.126735	12.6735	-	361832	1680000	2	2041832	6.31002	1020920	0.912989	91.2989
P03995;P20152	P03995	Gfap;Vim	Gfap	Glial fibrillary acidic protein	137949	1000000	2210000	3	3347949	6.52478	1115980	0.932705	93.2705	-	316019	1390000	2	1706019	6.23198	853010	0.890282	89.0282	2010000	1110000	1370000	3	4490000	6.65225	1496670	0.309473	30.9473	5750000	3600000	8180000	3	17530000	7.24378	5843330	0.392144	39.2144
P03995	P03995	Gfap	Gfap	Glial fibrillary acidic protein	511992	385351	-	2	897343	5.95296	448672	0.199586	19.9586	169789	219492	580322	3	969603	5.98659	323201	0.69324	69.324	1240000	389591	343431	3	1973022	6.29513	657674	0.76761	76.761	2100000	2070000	2800000	3	6970000	6.84323	2323330	0.177795	17.7795
P04104;P11679;P50446;Q3TTY5;Q6IFZ6;Q8VED5;Q922U2	P04104	Krt1;Krt2;Krt5;Krt6a;Krt77;Krt79;Krt8	Krt1	Keratin, type II cytoskeletal 1	-	-	-	0	0	-	-	-	-	-	-	-	0	0	-	-	-	-	377238	-	-	1	377238	5.57662	377238	-	-	-	-	-	0	0	-	-	-	-
P04104;Q3TTY5;Q6IFZ6	P04104	Krt1;Krt2;Krt77	Krt1	Keratin, type II cytoskeletal 1	-	-	-	0	0	-	-	-	-	-	-	-	0	0	-	-	-	-	-	-	-	0	0	-	-	-	-	-	-	-	0	0	-	-	-	-
P04104;Q6IFZ6;Q6NXH9;Q9R0H5	P04104	Krt1;Krt71;Krt73;Krt77	Krt1	Keratin, type II cytoskeletal 1	1020000000	291000000	1060000000	3	2371000000	9.37493	790333000	0.547741	54.7741	1270000000	276000000	160000000	3	1706000000	9.23198	568667000	1.07292	107.292	3250000	6600000	1070000000	3	1079850000	9.03336	359950000	1.70836	170.836	346000000	392000000	256000000	3	994000000	8.99739	331333000	0.208781	20.8781
P04104	P04104	Krt1	Krt1	Keratin, type II cytoskeletal 1	256000000	180000000	432000000	3	868000000	8.93852	289333000	0.446767	44.6767	523000000	167000000	439000000	3	1129000000	9.05269	376333000	0.494481	49.4481	969000000	399000000	906000000	3	2274000000	9.35679	758000000	0.412262	41.2262	113000000	156000000	125000000	3	394000000	8.5955	131333000	0.168949	16.8949
P04104;P07744;P11679;P50446;Q3TTY5;Q3UV17;Q6IFZ6;Q6IME9;Q6NXH9;Q8BGZ7;Q8VED5;Q922U2;Q99M73;Q9DCV7;Q9R0H5	P04104	Krt1;Krt2;Krt4;Krt5;Krt6a;Krt7;Krt71;Krt72;Krt73;Krt75;Krt76;Krt77;Krt79;Krt8;Krt84	Krt1	Keratin, type II cytoskeletal 1	134000000	212000000	256000000	3	602000000	8.7796	200667000	0.307897	30.7897	344000000	35800000	250000000	3	629800000	8.7992	209933000	0.752421	75.2421	30900000	9820000	26200000	3	66920000	7.82556	22306700	0.496093	49.6093	11000000	72000000	70100000	3	153100000	8.18498	51033300	0.679613	67.9613
P04104;P11679;P50446;Q3TTY5;Q6IFZ6;Q8BGZ7;Q8VED5;Q922U2	P04104	Krt1;Krt2;Krt5;Krt6a;Krt75;Krt77;Krt79;Krt8	Krt1	Keratin, type II cytoskeletal 1	2180000	9970000	727240	3	12877240	7.10982	4292410	1.15793	115.793	1330000	4990000	14000000	3	20320000	7.30792	6773330	0.962678	96.2678	45400000	29600000	23000000	3	98000000	7.99123	32666700	0.352365	35.2365	6680000	7030000	6410000	3	20120000	7.30363	6706670	0.0463507	4.63507
P04104;P07744;P11679;P50446;Q3TTY5;Q3UV17;Q6IFZ6;Q6IME9;Q6NXH9;Q8VED5;Q922U2;Q9DCV7;Q9R0H5	P04104	Krt1;Krt2;Krt4;Krt5;Krt6a;Krt7;Krt71;Krt72;Krt73;Krt76;Krt77;Krt79;Krt8	Krt1	Keratin, type II cytoskeletal 1	464457	192842	296591	3	953890	5.9795	317963	0.431065	43.1065	833420	114609	-	2	948029	5.97682	474014	1.07228	107.228	-	-	-	0	0	-	-	-	-	166360	-	-	1	166360	5.22105	166360	-	-
P04117	P04117	Fabp4	Fabp4	Fatty acid-binding protein, adipocyte	235000000	388000000	290000000	3	913000000	8.96047	304333000	0.254657	25.4657	306000000	277000000	184000000	3	767000000	8.8848	255667000	0.249295	24.9295	512000000	320000000	1210000000	3	2042000000	9.31006	680667000	0.68809	68.809	210000000	191000000	535000000	3	936000000	8.97128	312000000	0.619735	61.9735
P04186	P04186	Cfb	Cfb	Complement factor B	5980000	3760000	1690000	3	11430000	7.05805	3810000	0.563107	56.3107	5710000	3610000	928064	3	10248064	7.01064	3416020	0.701653	70.1653	10000000	7700000	7610000	3	25310000	7.40329	8436670	0.160565	16.0565	7430000	6800000	8250000	3	22480000	7.3518	7493330	0.0970291	9.70291
P04202	P04202	Tgfb1	Tgfb1	Transforming growth factor beta-1 proprotein	-	-	-	0	0	-	-	-	-	-	116310	-	1	116310	5.06562	116310	-	-	-	-	-	0	0	-	-	-	-	463728	108624	537237	3	1109589	6.04516	369863	0.619704	61.9704
P04223	P04223	H2-K1	H2-K1	H-2 class I histocompatibility antigen, K-K alpha chain	239452	376130	-	2	615582	5.78929	307791	0.313999	31.3999	111551	-	-	1	111551	5.04747	111551	-	-	-	-	-	0	0	-	-	-	-	335614	172751	-	2	508365	5.70618	254182	0.453066	45.3066
P04227;P04228;P14435;P14436;P14437	P04227	H2-Aa	H2-Aa	H-2 class II histocompatibility antigen, A-Q alpha chain (Fragment)	-	-	-	0	0	-	-	-	-	-	-	-	0	0	-	-	-	-	-	-	-	0	0	-	-	-	-	485615	364797	-	2	850412	5.92963	425206	0.200917	20.0917
P04247	P04247	Mb	Mb	Myoglobin	2790000000	3470000000	1060000000	3	7320000000	9.86451	2440000000	0.509237	50.9237	1910000000	2430000000	1180000000	3	5520000000	9.74194	1840000000	0.341268	34.1268	2810000000	1050000000	2950000000	3	6810000000	9.83315	2270000000	0.466461	46.6461	1300000000	1180000000	784000000	3	3264000000	9.51375	1088000000	0.248182	24.8182
P04342;P04345;Q03740;Q9CXV3	P04342	Cryga;Crygd;Cryge;Crygf	Cryga	Gamma-crystallin D	-	-	-	0	0	-	-	-	-	-	4490000	-	1	4490000	6.65225	4490000	-	-	-	-	7910000	1	7910000	6.89818	7910000	-	-	20800000	18700000	-	2	39500000	7.5966	19750000	0.075186	7.5186
P04370	P04370	Mbp	Mbp	Myelin basic protein	4040000	5070000	5110000	3	14220000	7.1529	4740000	0.127964	12.7964	3190000	3210000	3210000	3	9610000	6.98272	3203330	0.00360468	0.360468	13100000	5870000	7830000	3	26800000	7.42813	8933330	0.418561	41.8561	2610000	2960000	3490000	3	9060000	6.95713	3020000	0.146708	14.6708
P04441	P04441	Cd74	Cd74	H-2 class II histocompatibility antigen gamma chain	-	-	-	0	0	-	-	-	-	-	-	-	0	0	-	-	-	-	-	-	-	0	0	-	-	-	-	659144	485484	-	2	1144628	6.05866	572314	0.214561	21.4561
P04444	P04444	Hbb-bh1	Hbb-bh1	Hemoglobin subunit beta-H1	310145	-	-	1	310145	5.49156	310145	-	-	-	-	-	0	0	-	-	-	-	-	-	-	0	0	-	-	-	-	4240000	-	-	1	4240000	6.62737	4240000	-	-
P04627;Q99N57	P04627	Araf;Raf1	Araf	Serine/threonine-protein kinase A-Raf	-	-	-	0	0	-	-	-	-	-	-	-	0	0	-	-	-	-	-	-	-	0	0	-	-	-	-	-	125184	-	1	125184	5.09755	125184	-	-
P04627;P28028;Q99N57	P04627	Araf;Braf;Raf1	Araf	Serine/threonine-protein kinase A-Raf	1330000	779887	1130000	3	3239887	6.51053	1079960	0.257832	25.7832	836583	1300000	-	2	2136583	6.32972	1068290	0.306738	30.6738	-	398110	-	1	398110	5.6	398110	-	-	1020000	985286	1060000	3	3065286	6.48647	1021760	0.0365918	3.65918
P04627	P04627	Araf	Araf	Serine/threonine-protein kinase A-Raf	575855	581947	512544	3	1670346	6.22281	556782	0.0690255	6.90255	421435	146172	494683	3	1062290	6.02624	354097	0.51894	51.894	862277	650856	842410	3	2355543	6.37209	785181	0.148695	14.8695	627924	697235	629097	3	1954256	6.29098	651419	0.060917	6.0917
P04919	P04919	Slc4a1	Slc4a1	Band 3 anion transport protein	7750000	5440000	3790000	3	16980000	7.22994	5660000	0.351439	35.1439	5920000	3990000	4880000	3	14790000	7.16997	4930000	0.195937	19.5937	18300000	8250000	11700000	3	38250000	7.58263	12750000	0.400519	40.0519	21100000	13000000	17700000	3	51800000	7.71433	17266700	0.235561	23.5561
P04925	P04925	Prnp	Prnp	Major prion protein	682754	676347	1140000	3	2499101	6.39778	833034	0.319147	31.9147	404733	376649	-	2	781382	5.89286	390691	0.0508289	5.08289	-	682115	803152	2	1485267	6.1718	742634	0.115247	11.5247	409092	518371	-	2	927463	5.9673	463732	0.166631	16.6631
P05063;P05064;Q91Y97	P05063	Aldoa;Aldob;Aldoc	Aldoa	Fructose-bisphosphate aldolase C	222000000	182000000	63100000	3	467100000	8.66941	155700000	0.53083	53.083	175000000	324000000	261000000	3	760000000	8.88081	253333000	0.295245	29.5245	396000000	469000000	486000000	3	1351000000	9.13066	450333000	0.106178	10.6178	299000000	242000000	252000000	3	793000000	8.89927	264333000	0.115141	11.5141
P05063;P05064	P05063	Aldoa;Aldoc	Aldoa	Fructose-bisphosphate aldolase C	2120000	7270000	4380000	3	13770000	7.13893	4590000	0.5624	56.24	4680000	3940000	8460000	3	17080000	7.23249	5693330	0.425832	42.5832	12700000	5510000	9730000	3	27940000	7.44623	9313330	0.387945	38.7945	12500000	15100000	5710000	3	33310000	7.52257	11103300	0.436653	43.6653
P05063	P05063	Aldoc	Aldoc	Fructose-bisphosphate aldolase C	3960000	5280000	1590000	3	10830000	7.03463	3610000	0.517931	51.7931	1380000	3620000	2620000	3	7620000	6.88195	2540000	0.441788	44.1788	3290000	2740000	4580000	3	10610000	7.02572	3536670	0.267052	26.7052	1270000	1590000	2920000	3	5780000	6.76193	1926670	0.454155	45.4155
P05064	P05064	Aldoa	Aldoa	Fructose-bisphosphate aldolase A	294000000	418000000	307000000	3	1019000000	9.00817	339667000	0.200636	20.0636	199000000	335000000	281000000	3	815000000	8.91116	271667000	0.252069	25.2069	505000000	243000000	626000000	3	1374000000	9.13799	458000000	0.427463	42.7463	478000000	521000000	425000000	3	1424000000	9.15351	474667000	0.101306	10.1306
P05125	P05125	Nppa	Nppa	Natriuretic peptides A	1560000000	1640000000	1840000000	3	5040000000	9.70243	1680000000	0.0858465	8.58465	1320000000	1260000000	1010000000	3	3590000000	9.55509	1196670000	0.137397	13.7397	1430000000	1130000000	2080000000	3	4640000000	9.66652	1546670000	0.313983	31.3983	2220000000	2370000000	1150000000	3	5740000000	9.75891	1913330000	0.347721	34.7721
P05132;P68181	P05132	Prkaca;Prkacb	Prkaca	cAMP-dependent protein kinase catalytic subunit alpha	14700000	9180000	7240000	3	31120000	7.49304	10373300	0.373122	37.3122	7150000	12300000	7160000	3	26610000	7.42504	8870000	0.33489	33.489	9770000	6720000	12700000	3	29190000	7.46523	9730000	0.307318	30.7318	5650000	7490000	6730000	3	19870000	7.2982	6623330	0.139601	13.9601
P05132	P05132	Prkaca	Prkaca	cAMP-dependent protein kinase catalytic subunit alpha	3460000	3330000	1530000	3	8320000	6.92012	2773330	0.388961	38.8961	2940000	4170000	-	2	7110000	6.85187	3555000	0.244653	24.4653	-	-	-	0	0	-	-	-	-	1920000	1810000	2000000	3	5730000	6.75815	1910000	0.0499445	4.99445
P05201	P05201	Got1	Got1	Aspartate aminotransferase, cytoplasmic	257000000	241000000	168000000	3	666000000	8.82347	222000000	0.213715	21.3715	275000000	252000000	209000000	3	736000000	8.86688	245333000	0.136554	13.6554	324000000	313000000	313000000	3	950000000	8.97772	316667000	0.0200553	2.00553	120000000	130000000	93600000	3	343600000	8.53605	114533000	0.164194	16.4194
P05202	P05202	Got2	Got2	Aspartate aminotransferase, mitochondrial	714000000	730000000	596000000	3	2040000000	9.30963	680000000	0.107625	10.7625	712000000	652000000	524000000	3	1888000000	9.276	629333000	0.152587	15.2587	596000000	358000000	637000000	3	1591000000	9.20167	530333000	0.28406	28.406	369000000	402000000	322000000	3	1093000000	9.03862	364333000	0.110349	11.0349
P05366;P05367	P05366	Saa1;Saa2	Saa1	Serum amyloid A-1 protein	-	-	-	0	0	-	-	-	-	-	-	-	0	0	-	-	-	-	-	-	-	0	0	-	-	-	-	-	-	-	0	0	-	-	-	-
P05480	P05480	Src	Src	Proto-oncogene tyrosine-protein kinase Src	-	-	-	0	0	-	-	-	-	-	-	-	0	0	-	-	-	-	-	-	-	0	0	-	-	-	-	299542	105826	451739	3	857107	5.93304	285702	0.606825	60.6825
P05480;Q04736	P05480	Src;Yes1	Src	Proto-oncogene tyrosine-protein kinase Src	1050000	1430000	1510000	3	3990000	6.60097	1330000	0.184785	18.4785	956714	1130000	1130000	3	3216714	6.50741	1072240	0.0933064	9.33064	-	-	959517	1	959517	5.98205	959517	-	-	1580000	1700000	1820000	3	5100000	6.70757	1700000	0.0705882	7.05882
P05480;P08103;P25911;Q04736	P05480	Hck;Lyn;Src;Yes1	Hck	Proto-oncogene tyrosine-protein kinase Src	776307	1360000	1330000	3	3466307	6.53987	1155440	0.284462	28.4462	945749	1550000	1350000	3	3845749	6.58498	1281920	0.240129	24.0129	-	-	-	0	0	-	-	-	-	1920000	1680000	2070000	3	5670000	6.75358	1890000	0.104086	10.4086
P05480;Q922K9	P05480	Frk;Src	Frk	Proto-oncogene tyrosine-protein kinase Src	-	-	789395	1	789395	5.89729	789395	-	-	-	806548	-	1	806548	5.90663	806548	-	-	996008	660156	495034	3	2151198	6.33268	717066	0.35602	35.602	1160000	740241	1580000	3	3480241	6.54161	1160080	0.36194	36.194
P05555	P05555	Itgam	Itgam	Integrin alpha-M	33557.5	-	-	1	33557.5	4.52579	33557.5	-	-	71188	-	-	1	71188	4.85241	71188	-	-	-	-	-	0	0	-	-	-	-	569475	333486	-	2	902961	5.95567	451480	0.369605	36.9605
P05622;P26618;P63085;Q63844	P05622	Mapk1;Mapk3;Pdgfra;Pdgfrb	Mapk1	Platelet-derived growth factor receptor beta	5030000	7690000	11800000	3	24520000	7.38952	8173330	0.417306	41.7306	6080000	8430000	2470000	3	16980000	7.22994	5660000	0.530409	53.0409	9430000	6160000	7900000	3	23490000	7.37088	7830000	0.208956	20.8956	13400000	16200000	-	2	29600000	7.47129	14800000	0.133777	13.3777
P05622	P05622	Pdgfrb	Pdgfrb	Platelet-derived growth factor receptor beta	167853	-	207789	2	375642	5.57477	187821	0.150351	15.0351	-	-	962090	1	962090	5.98322	962090	-	-	-	337468	583657	2	921125	5.96432	460562	0.377977	37.7977	891526	554209	890107	3	2335842	6.36844	778614	0.2496	24.96
P05627	P05627	Jun	Jun	Transcription factor Jun	-	-	-	0	0	-	-	-	-	303845	-	-	1	303845	5.48265	303845	-	-	-	-	-	0	0	-	-	-	-	-	-	463031	1	463031	5.66561	463031	-	-
P05784;P08730;P19001;Q61414;Q9QWL7	P05784	Krt13;Krt15;Krt17;Krt18;Krt19	Krt13	Keratin, type I cytoskeletal 18	263000000	447000000	8550000	3	718550000	8.85646	239517000	0.919211	91.9211	80000000	213000000	335000000	3	628000000	8.79796	209333000	0.609265	60.9265	1160000000	269000000	1480000000	3	2909000000	9.46374	969667000	0.647166	64.7166	206000000	215000000	275000000	3	696000000	8.84261	232000000	0.161681	16.1681
P05784;P19001	P05784	Krt18;Krt19	Krt18	Keratin, type I cytoskeletal 18	3500000	-	2150000	2	5650000	6.75205	2825000	0.337909	33.7909	-	1470000	2030000	2	3500000	6.54407	1750000	0.226274	22.6274	5580000	5170000	2900000	3	13650000	7.13513	4550000	0.317269	31.7269	6300000	5290000	4690000	3	16280000	7.21165	5426670	0.149936	14.9936
P05784	P05784	Krt18	Krt18	Keratin, type I cytoskeletal 18	1320000	872234	1040000	3	3232234	6.5095	1077410	0.209962	20.9962	681507	567596	622462	3	1871565	6.2722	623855	0.0913165	9.13165	2030000	3050000	1290000	3	6370000	6.80414	2123330	0.416187	41.6187	2600000	2640000	3000000	3	8240000	6.91593	2746670	0.0802073	8.02073
P05977;P09541	P05977	Myl1;Myl4	Myl1	Myosin light chain 1/3, skeletal muscle isoform	1100000000	841000000	18800000	3	1959800000	9.29221	653267000	0.864147	86.4147	67900000	894000000	96300000	3	1058200000	9.02457	352733000	1.32952	132.952	377000000	183000000	252000000	3	812000000	8.90956	270667000	0.363317	36.3317	846000000	416000000	254000000	3	1516000000	9.1807	505333000	0.605429	60.5429
P05977	P05977	Myl1	Myl1	Myosin light chain 1/3, skeletal muscle isoform	32900000	30100000	28400000	3	91400000	7.96095	30466700	0.0745831	7.45831	43800000	33000000	29100000	3	105900000	8.0249	35300000	0.215726	21.5726	34600000	31000000	23300000	3	88900000	7.9489	29633300	0.194802	19.4802	22700000	21300000	12600000	3	56600000	7.75282	18866700	0.290038	29.0038
P05977;P09542	P05977	Myl1;Myl3	Myl1	Myosin light chain 1/3, skeletal muscle isoform	8070000	4970000	2590000	3	15630000	7.19396	5210000	0.527423	52.7423	7950000	-	3560000	2	11510000	7.06108	5755000	0.539392	53.9392	4790000	7690000	-	2	12480000	7.09621	6240000	0.328623	32.8623	811861	8860000	3360000	3	13031861	7.11501	4343950	0.946903	94.6903
P06151;P16125	P06151	Ldha;Ldhb	Ldha	L-lactate dehydrogenase A chain	256000000	210000000	602000000	3	1068000000	9.02857	356000000	0.601911	60.1911	259000000	465000000	58200000	3	782200000	8.89332	260733000	0.780129	78.0129	420000000	484000000	338000000	3	1242000000	9.09412	414000000	0.176775	17.6775	126000000	269000000	40700000	3	435700000	8.63919	145233000	0.7943	79.43
P06151	P06151	Ldha	Ldha	L-lactate dehydrogenase A chain	484000000	261000000	268000000	3	1013000000	9.00561	337667000	0.375449	37.5449	448000000	210000000	217000000	3	875000000	8.94201	291667000	0.464345	46.4345	302000000	168000000	267000000	3	737000000	8.86747	245667000	0.282906	28.2906	523000000	546000000	229000000	3	1298000000	9.11327	432667000	0.408525	40.8525
P06327	P06327	Gm5629	Gm5629	Ig heavy chain V region VH558 A1/A4	-	-	-	0	0	-	-	-	-	-	-	-	0	0	-	-	-	-	-	-	-	0	0	-	-	-	-	-	-	138363	1	138363	5.14102	138363	-	-
P06342	P06342	H2-Ab1	H2-Ab1	H-2 class II histocompatibility antigen, A-Q beta chain	-	-	-	0	0	-	-	-	-	-	-	-	0	0	-	-	-	-	-	-	-	0	0	-	-	-	-	720819	610087	-	2	1330906	6.12415	665453	0.117663	11.7663
P06342;P06345	P06342	H2-Ab1	H2-Ab1	H-2 class II histocompatibility antigen, A-Q beta chain	-	753527	-	1	753527	5.8771	753527	-	-	422506	-	708461	2	1130967	6.05345	565484	0.357571	35.7571	-	-	-	0	0	-	-	-	-	638423	802305	751236	3	2191964	6.34083	730655	0.11477	11.477
P06537	P06537	Nr3c1	Nr3c1	Glucocorticoid receptor	573556	498002	706648	3	1778206	6.24998	592735	0.178219	17.8219	693511	575010	179213	3	1447734	6.16069	482578	0.558086	55.8086	685272	1300000	665031	3	2650303	6.4233	883434	0.408517	40.8517	540984	532674	424101	3	1497759	6.17544	499253	0.130627	13.0627
P06683	P06683	C9	C9	Complement component C9	716613	563122	-	2	1279735	6.10712	639868	0.16962	16.962	916504	458476	-	2	1374980	6.1383	687490	0.471097	47.1097	1670000	853312	1780000	3	4303312	6.6338	1434440	0.352937	35.2937	1130000	962883	1090000	3	3182883	6.50282	1060960	0.0822471	8.22471
P06684	P06684	C5	C5	Complement C5	-	-	-	0	0	-	-	-	-	-	-	-	0	0	-	-	-	-	1880000	1830000	907887	3	4617887	6.66444	1539300	0.355609	35.5609	643939	613114	1200000	3	2457053	6.39041	819018	0.403288	40.3288
P06728	P06728	Apoa4	Apoa4	Apolipoprotein A-IV	9790000	9450000	3550000	3	22790000	7.35774	7596670	0.461865	46.1865	11100000	6030000	3770000	3	20900000	7.32015	6966670	0.538808	53.8808	19500000	11700000	17300000	3	48500000	7.68574	16166700	0.248759	24.8759	8370000	8850000	11900000	3	29120000	7.46419	9706670	0.197244	19.7244
P06745	P06745	Gpi	Gpi	Glucose-6-phosphate isomerase	149000000	174000000	135000000	3	458000000	8.66087	152667000	0.129412	12.9412	180000000	127000000	122000000	3	429000000	8.63246	143000000	0.224757	22.4757	164000000	105000000	188000000	3	457000000	8.65992	152333000	0.280387	28.0387	186000000	159000000	129000000	3	474000000	8.67578	158000000	0.180463	18.0463
P06795	P06795	Abcb1b	Abcb1b	ATP-dependent translocase ABCB1	335670	-	462398	2	798068	5.90204	399034	0.224568	22.4568	-	376205	-	1	376205	5.57542	376205	-	-	-	567527	-	1	567527	5.75399	567527	-	-	317617	406936	563517	3	1288070	6.10994	429357	0.289908	28.9908
P06795;P21440	P06795	Abcb1b;Abcb4	Abcb1b	ATP-dependent translocase ABCB1	202124	-	-	1	202124	5.30562	202124	-	-	96414	182061	-	2	278475	5.44479	139238	0.434952	43.4952	281375	298737	109834	3	689946	5.83882	229982	0.454004	45.4004	194224	-	-	1	194224	5.2883	194224	-	-
P06797	P06797	Ctsl	Ctsl	Procathepsin L	1240000	1500000	1930000	3	4670000	6.66932	1556670	0.223858	22.3858	1370000	1060000	369151	3	2799151	6.44703	933050	0.549123	54.9123	2040000	2250000	1820000	3	6110000	6.78604	2036670	0.105574	10.5574	1730000	2100000	816463	3	4646463	6.66712	1548820	0.426564	42.6564
P06800	P06800	Ptprc	Ptprc	Receptor-type tyrosine-protein phosphatase C	-	-	-	0	0	-	-	-	-	-	-	-	0	0	-	-	-	-	-	-	-	0	0	-	-	-	-	348229	-	-	1	348229	5.54186	348229	-	-
P06801	P06801	Me1	Me1	NADP-dependent malic enzyme	5090000	8360000	5840000	3	19290000	7.28533	6430000	0.266404	26.6404	7650000	6330000	6660000	3	20640000	7.31471	6880000	0.0998474	9.98474	10100000	10600000	39000000	3	59700000	7.77597	19900000	0.831305	83.1305	12100000	10500000	20600000	3	43200000	7.63548	14400000	0.376988	37.6988
P06802	P06802	Enpp1	Enpp1	Ectonucleotide pyrophosphatase/phosphodiesterase family member 1	234633	290266	319714	3	844613	5.92666	281538	0.153467	15.3467	-	228698	-	1	228698	5.35926	228698	-	-	-	-	-	0	0	-	-	-	-	393207	239234	-	2	632441	5.80102	316220	0.344302	34.4302
P06837	P06837	Gap43	Gap43	Neuromodulin	544717	171415	464435	3	1180567	6.07209	393522	0.499322	49.9322	398632	390642	-	2	789274	5.89723	394637	0.0143164	1.43164	-	553439	-	1	553439	5.74307	553439	-	-	-	24550.4	277395	2	301945	5.47993	150973	1.18424	118.424
P06909	P06909	Cfh	Cfh	Complement factor H	5010000	4510000	4460000	3	13980000	7.14551	4660000	0.0652657	6.52657	4130000	4320000	1540000	3	9990000	6.99957	3330000	0.466395	46.6395	9580000	9610000	7690000	3	26880000	7.42943	8960000	0.122763	12.2763	7980000	8900000	7450000	3	24330000	7.38614	8110000	0.0904672	9.04672
P07091	P07091	S100a4	S100a4	Protein S100-A4	1150000	1270000	1130000	3	3550000	6.55023	1183330	0.0639877	6.39877	1260000	1270000	-	2	2530000	6.40312	1265000	0.00558978	0.558978	-	-	-	0	0	-	-	-	-	3730000	2830000	5110000	3	11670000	7.06707	3890000	0.295216	29.5216
P07214	P07214	Sparc	Sparc	SPARC	701193	586137	596325	3	1883655	6.275	627885	0.101437	10.1437	1150000	601161	401929	3	2153090	6.33306	717697	0.539799	53.9799	151705	197077	724729	3	1073511	6.03081	357837	0.8902	89.02	4720000	3940000	764677	3	9424677	6.97427	3141560	0.666885	66.6885
P07309	P07309	Ttr	Ttr	Transthyretin	58900000	25600000	7810000	3	92310000	7.96525	30770000	0.842847	84.2847	50100000	28400000	15100000	3	93600000	7.97128	31200000	0.566256	56.6256	120000000	91900000	92400000	3	304300000	8.4833	101433000	0.158539	15.8539	39800000	27900000	25700000	3	93400000	7.97035	31133300	0.243653	24.3653
P07310	P07310	Ckm	Ckm	Creatine kinase M-type	843000000	865000000	633000000	3	2341000000	9.3694	780333000	0.164119	16.4119	643000000	870000000	605000000	3	2118000000	9.32593	706000000	0.202965	20.2965	909000000	473000000	694000000	3	2076000000	9.31723	692000000	0.315039	31.5039	39200000	39400000	36300000	3	114900000	8.06032	38300000	0.0452986	4.52986
P07310;Q04447	P07310	Ckb;Ckm	Ckb	Creatine kinase M-type	7740000	-	90500000	2	98240000	7.99229	49120000	1.19137	119.137	46800000	4830000	50600000	3	102230000	8.00958	34076700	0.745364	74.5364	78200000	62100000	11300000	3	151600000	8.1807	50533300	0.690983	69.0983	14200000	21600000	5690000	3	41490000	7.61794	13830000	0.575665	57.5665
P07356	P07356	Anxa2	Anxa2	Annexin A2	47200000	60300000	40400000	3	147900000	8.16997	49300000	0.205169	20.5169	44200000	52100000	43300000	3	139600000	8.14489	46533300	0.104051	10.4051	73400000	52900000	84300000	3	210600000	8.32346	70200000	0.227104	22.7104	151000000	177000000	176000000	3	504000000	8.70243	168000000	0.087684	8.7684
P07724	P07724	Alb	Alb	Albumin	1530000000	1350000000	526000000	3	3406000000	9.53224	1135330000	0.471507	47.1507	1010000000	942000000	520000000	3	2472000000	9.39305	824000000	0.322158	32.2158	5730000000	2810000000	4130000000	3	12670000000	10.1028	4223330000	0.346228	34.6228	4540000000	4290000000	1940000000	3	10770000000	10.0322	3590000000	0.399554	39.9554
P07742	P07742	Rrm1	Rrm1	Ribonucleoside-diphosphate reductase large subunit	-	-	162503	1	162503	5.21086	162503	-	-	150125	241761	442101	3	833987	5.92116	277996	0.53714	53.714	-	322636	-	1	322636	5.50871	322636	-	-	581734	790605	566367	3	1938706	6.28751	646235	0.193836	19.3836
P07744;P50446;Q3UV17;Q922U2	P07744	Krt4;Krt5;Krt6a;Krt76	Krt4	Keratin, type II cytoskeletal 4	-	-	-	0	0	-	-	-	-	-	205156	-	1	205156	5.31208	205156	-	-	-	-	-	0	0	-	-	-	-	373646	655046	-	2	1028692	6.01229	514346	0.38686	38.686
P07744;P19246;P50446;Q3TTY5;Q3UV17;Q6NXH9;Q8BGZ7;Q922U2	P07744	Krt2;Krt4;Krt5;Krt6a;Krt73;Krt75;Krt76;Nefh	Krt2	Keratin, type II cytoskeletal 4	4270000	17000000	1170000	3	22440000	7.35102	7480000	1.12152	112.152	1460000	5330000	9830000	3	16620000	7.22063	5540000	0.756128	75.6128	111000000	14000000	98700000	3	223700000	8.34967	74566700	0.708247	70.8247	5850000	9160000	5050000	3	20060000	7.30233	6686670	0.325872	32.5872
P07744	P07744	Krt4	Krt4	Keratin, type II cytoskeletal 4	-	3590000	2090000	2	5680000	6.75435	2840000	0.373472	37.3472	8630000	1290000	3270000	3	13190000	7.12024	4396670	0.86372	86.372	230832	-	176001	2	406833	5.60942	203416	0.190601	19.0601	782489	395643	-	2	1178132	6.07119	589066	0.464365	46.4365
P07744;P50446;Q3TTY5;Q3UV17;Q8VED5;Q922U2;Q9DCV7	P07744	Krt2;Krt4;Krt5;Krt6a;Krt7;Krt76;Krt79	Krt2	Keratin, type II cytoskeletal 4	303595	-	-	1	303595	5.48229	303595	-	-	387260	-	52773.6	2	440034	5.64349	220017	1.075	107.5	-	-	-	0	0	-	-	-	-	-	260997	-	1	260997	5.41664	260997	-	-
P07758;Q00896	P07758	Serpina1a;Serpina1c	Serpina1a	Alpha-1-antitrypsin 1-1	46500000	23700000	3400000	3	73600000	7.86688	24533300	0.878889	87.8889	25500000	30600000	8640000	3	64740000	7.81117	21580000	0.532569	53.2569	41500000	25000000	30800000	3	97300000	7.98811	32433300	0.25808	25.808	48100000	41300000	33300000	3	122700000	8.08884	40900000	0.181127	18.1127
P07759	P07759	Serpina3k	Serpina3k	Serine protease inhibitor A3K	185000000	81000000	35800000	3	301800000	8.47972	100600000	0.760504	76.0504	94300000	90200000	47000000	3	231500000	8.36455	77166700	0.339595	33.9595	71800000	39200000	124000000	3	235000000	8.37107	78333300	0.546075	54.6075	93700000	70200000	56300000	3	220200000	8.34282	73400000	0.257551	25.7551
P07759;Q03734;Q80X76;Q91WP6	P07759	Serpina3f;Serpina3k;Serpina3m;Serpina3n	Serpina3f	Serine protease inhibitor A3K	51100000	48500000	15700000	3	115300000	8.06183	38433300	0.51337	51.337	38500000	42100000	1750000	3	82350000	7.91566	27450000	0.813462	81.3462	-	-	-	0	0	-	-	-	-	36700000	38100000	66100000	3	140900000	8.14891	46966700	0.353117	35.3117
P07759;Q03734;Q91WP6	P07759	Serpina3k;Serpina3m;Serpina3n	Serpina3k	Serine protease inhibitor A3K	33000000	20800000	15800000	3	69600000	7.84261	23200000	0.381362	38.1362	31800000	23200000	15000000	3	70000000	7.8451	23333300	0.360034	36.0034	30000000	1910000	49100000	3	81010000	7.90854	27003300	0.87905	87.905	24300000	24900000	27400000	3	76600000	7.88423	25533300	0.0643935	6.43935
P07759;Q03734	P07759	Serpina3k;Serpina3m	Serpina3k	Serine protease inhibitor A3K	7640000	1560000	1340000	3	10540000	7.02284	3513330	1.01769	101.769	2080000	813738	5410000	3	8303738	6.91927	2767910	0.85772	85.772	5970000	2220000	4480000	3	12670000	7.10278	4223330	0.447071	44.7071	6550000	14100000	7550000	3	28200000	7.45025	9400000	0.436268	43.6268
P07901;P11499	P07901	Hsp90aa1;Hsp90ab1	Hsp90aa1	Heat shock protein HSP 90-alpha	147000000	180000000	144000000	3	471000000	8.67302	157000000	0.127229	12.7229	185000000	186000000	111000000	3	482000000	8.68305	160667000	0.267731	26.7731	186000000	139000000	227000000	3	552000000	8.74194	184000000	0.239316	23.9316	194000000	226000000	306000000	3	726000000	8.86094	242000000	0.238384	23.8384
P07901	P07901	Hsp90aa1	Hsp90aa1	Heat shock protein HSP 90-alpha	16800000	17000000	19500000	3	53300000	7.72673	17766700	0.0846776	8.46776	26200000	18700000	15600000	3	60500000	7.78176	20166700	0.270252	27.0252	32300000	31800000	39100000	3	103200000	8.01368	34400000	0.118546	11.8546	58700000	65600000	59100000	3	183400000	8.2634	61133300	0.0633601	6.33601
P07934	P07934	Phkg1	Phkg1	Phosphorylase b kinase gamma catalytic chain, skeletal muscle/heart isoform	2210000	2940000	2020000	3	7170000	6.85552	2390000	0.20322	20.322	2750000	2950000	2600000	3	8300000	6.91908	2766670	0.0634678	6.34678	2760000	2890000	3230000	3	8880000	6.94841	2960000	0.081991	8.1991	770792	1680000	674173	3	3124965	6.49485	1041660	0.532739	53.2739
P08003	P08003	Pdia4	Pdia4	Protein disulfide-isomerase A4	6310000	6920000	6740000	3	19970000	7.30038	6656670	0.0470839	4.70839	8360000	6280000	4210000	3	18850000	7.27531	6283330	0.330239	33.0239	8410000	8610000	7540000	3	24560000	7.39023	8186670	0.0694896	6.94896	17000000	17200000	17200000	3	51400000	7.71096	17133300	0.0067395	0.67395
P08030	P08030	Aprt	Aprt	Adenine phosphoribosyltransferase	3910000	4300000	3830000	3	12040000	7.08063	4013330	0.0626567	6.26567	4810000	4510000	5270000	3	14590000	7.16406	4863330	0.0787108	7.87108	5740000	3490000	4570000	3	13800000	7.13988	4600000	0.24463	24.463	6790000	6910000	7360000	3	21060000	7.32346	7020000	0.0428062	4.28062
P08032;P16546	P08032	Spta1;Sptan1	Spta1	Spectrin alpha chain, erythrocytic 1	9170000	13700000	19600000	3	42470000	7.62808	14156700	0.369435	36.9435	11700000	14900000	-	2	26600000	7.42488	13300000	0.170131	17.0131	-	-	-	0	0	-	-	-	-	15700000	17600000	-	2	33300000	7.52244	16650000	0.0806909	8.06909
P08032	P08032	Spta1	Spta1	Spectrin alpha chain, erythrocytic 1	1840000	2150000	1300000	3	5290000	6.72346	1763330	0.243944	24.3944	2070000	1530000	1710000	3	5310000	6.72509	1770000	0.155342	15.5342	6910000	4140000	3780000	3	14830000	7.17114	4943330	0.34646	34.646	3910000	2090000	3040000	3	9040000	6.95617	3013330	0.302088	30.2088
P08071	P08071	Ltf	Ltf	Lactotransferrin	24967.7	664381	-	2	689349	5.83844	344674	1.31177	131.177	-	83457	-	1	83457	4.92146	83457	-	-	259831	-	135225	2	395056	5.59666	197528	0.446062	44.6062	828250	836542	91279.5	3	1.75607e+06	6.24454	585357	0.731013	73.1013
P08074	P08074	Cbr2	Cbr2	Carbonyl reductase [NADPH] 2	5390000	8380000	7260000	3	21030000	7.32284	7010000	0.215492	21.5492	7590000	9720000	9480000	3	26790000	7.42797	8930000	0.130645	13.0645	8620000	6210000	8750000	3	23580000	7.37254	7860000	0.181987	18.1987	14900000	10700000	12300000	3	37900000	7.57864	12633300	0.16779	16.779
P08074;Q91X52	P08074	Cbr2;Dcxr	Cbr2	Carbonyl reductase [NADPH] 2	-	94956	-	1	94956	4.97752	94956	-	-	-	-	-	0	0	-	-	-	-	274734	-	218414	2	493148	5.69298	246574	0.16151	16.151	820289	661787	593181	3	2075257	6.31707	691752	0.168386	16.8386
P08101	P08101	Fcgr2	Fcgr2	Low affinity immunoglobulin gamma Fc region receptor II	-	-	74612.8	1	74612.8	4.87281	74612.8	-	-	45589.6	139190	-	2	184780	5.26665	92389.8	0.716372	71.6372	-	-	-	0	0	-	-	-	-	-	-	-	0	0	-	-	-	-
P08103;P25911;Q04736	P08103	Hck;Lyn;Yes1	Hck	Tyrosine-protein kinase HCK	5920000	6740000	5350000	3	18010000	7.25551	6003330	0.116391	11.6391	5470000	6350000	6010000	3	17830000	7.25115	5943330	0.0746671	7.46671	5650000	3160000	5400000	3	14210000	7.15259	4736670	0.289474	28.9474	7610000	7270000	8860000	3	23740000	7.37548	7913330	0.105806	10.5806
P08103	P08103	Hck	Hck	Tyrosine-protein kinase HCK	-	-	585507	1	585507	5.76753	585507	-	-	-	-	566478	1	566478	5.75318	566478	-	-	2760000	1110000	2360000	3	6230000	6.79449	2076670	0.41447	41.447	926162	1320000	1690000	3	3936162	6.59507	1312050	0.291132	29.1132
P08113;P11499	P08113	Hsp90ab1;Hsp90b1	Hsp90ab1	Endoplasmin	35100000	66300000	59800000	3	161200000	8.20737	53733300	0.306345	30.6345	66700000	98300000	107000000	3	272000000	8.43457	90666700	0.233897	23.3897	87400000	32400000	110000000	3	229800000	8.36135	76600000	0.521037	52.1037	88900000	64400000	110000000	3	263300000	8.42045	87766700	0.26002	26.002
P08113	P08113	Hsp90b1	Hsp90b1	Endoplasmin	33800000	49900000	38300000	3	122000000	8.08636	40666700	0.204266	20.4266	49000000	51700000	33700000	3	134400000	8.1284	44800000	0.216679	21.6679	61500000	55800000	62300000	3	179600000	8.25431	59866700	0.0592062	5.92062	98700000	113000000	122000000	3	333700000	8.52336	111233000	0.105634	10.5634
P08121	P08121	Col3a1	Col3a1	Collagen alpha-1(III) chain	4590000	3120000	2700000	3	10410000	7.01745	3470000	0.286	28.6	4910000	4780000	1400000	3	11090000	7.04493	3696670	0.538332	53.8332	3580000	3360000	3520000	3	10460000	7.01953	3486670	0.0326171	3.26171	3800000	3430000	2490000	3	9720000	6.98767	3240000	0.208442	20.8442
P08122	P08122	Col4a2	Col4a2	Collagen alpha-2(IV) chain	26300000	30000000	34900000	3	91200000	7.95999	30400000	0.141906	14.1906	21300000	30900000	10300000	3	62500000	7.79588	20833300	0.49478	49.478	19400000	17800000	21500000	3	58700000	7.76864	19566700	0.0948359	9.48359	14100000	11700000	3830000	3	29630000	7.47173	9876670	0.543939	54.3939
P08207	P08207	S100a10	S100a10	Protein S100-A10	2160000	7490000	6710000	3	16360000	7.21378	5453330	0.52787	52.787	4870000	1610000	5750000	3	12230000	7.08743	4076670	0.535006	53.5006	18000000	11000000	22000000	3	51000000	7.70757	17000000	0.327516	32.7516	29600000	26900000	31400000	3	87900000	7.94399	29300000	0.0773021	7.73021
P08226	P08226	Apoe	Apoe	Apolipoprotein E	14000000	15100000	10900000	3	40000000	7.60206	13333300	0.163344	16.3344	13700000	11700000	15100000	3	40500000	7.60746	13500000	0.126578	12.6578	30300000	25300000	20500000	3	76100000	7.88138	25366700	0.19318	19.318	20700000	18200000	24800000	3	63700000	7.80414	21233300	0.156931	15.6931
P08228	P08228	Sod1	Sod1	Superoxide dismutase [Cu-Zn]	39700000	39600000	12000000	3	91300000	7.96047	30433300	0.52455	52.455	44800000	34300000	31700000	3	110800000	8.04454	36933300	0.187789	18.7789	69100000	42300000	89100000	3	200500000	8.30211	66833300	0.351354	35.1354	54800000	47100000	36100000	3	138000000	8.13988	46000000	0.204313	20.4313
P08249	P08249	Mdh2	Mdh2	Malate dehydrogenase, mitochondrial	756000000	775000000	566000000	3	2097000000	9.3216	699000000	0.16534	16.534	686000000	739000000	737000000	3	2162000000	9.33486	720667000	0.041682	4.1682	896000000	573000000	992000000	3	2461000000	9.39111	820333000	0.267585	26.7585	472000000	533000000	427000000	3	1432000000	9.15594	477333000	0.111454	11.1454
P08414	P08414	Camk4	Camk4	Calcium/calmodulin-dependent protein kinase type IV	-	-	-	0	0	-	-	-	-	-	-	-	0	0	-	-	-	-	-	-	-	0	0	-	-	-	-	372776	423419	299039	3	1095234	6.03951	365078	0.171323	17.1323
P08505	P08505	Il6	Il6	Interleukin-6	-	259243	248671	2	507914	5.70579	253957	0.0294362	2.94362	-	356007	-	1	356007	5.55146	356007	-	-	-	-	-	0	0	-	-	-	-	-	-	-	0	0	-	-	-	-
[truncated: 6,298 more rows]

## Sheet: 2. Log2 70% cutoff
Table 3.2. Log2 transformation of mouse atrial proteome in groups containing 70% valid values in at least one group
[truncated: 6,257 more rows]

[truncated: 18 more sheets: 3. IGF1R vs NTG2 T-test, 3i. Unique Proteins, 4. HF+AF vs NTG4 T-test, 4i. Unique Proteins, 5. ANOVA all groups, 6. ANOVA all Clustered, 7. IGF1R vs NTG2, 8. IGF1R vs NTG2 Clustered, 9. Cluster 220 GO, 10. Cluster 221 GO, 11. HF+AF v NTG4, 12. HF+AF v NTG4 Clustered, 13. Cluster 1747 GO, 14. Cluster 1748 GO, 15. HF+AF vs IGF1R T-test, 15i. Unique Proteins, 15ii. HF+AF vs IGF1R up, 15iii. HF+AF vs IGF1R down]
